# Supplementary material for: A role for brassinosteroid signalling in decision-making processes in the Arabidopsis seedling
Source: PLoS Genet. 2022 Dec 12;18(12):e1010541. doi: 10.1371/journal.pgen.1010541 (PMC9779667; doi:10.1371/journal.pgen.1010541)
Supplement: S1 Data — (XLSX) [file pgen.1010541.s019.xlsx]

## Sheet: Fig1BCDE
			Fig. 1B	Fig. 1C	Fig. 1D	Fig. 1E
line	day	water stress [Mpa]	hypocotyl length [cm]	root length [cm]	hypocotyl length/root length ratio [AU]	total length [cm]
Col-0	Day 10	-0.6	1.1176	0.39878	2.80255	1.51638
Col-0	Day 10	-0.6	1.16586	1.10998	1.05034	2.27584
Col-0	Day 10	-0.6	1.48336	1.03886	1.42787	2.52222
Col-0	Day 10	-0.6	1.12522	0.75184	1.49662	1.87706
Col-0	Day 10	-0.6	1.35636	0.81534	1.66355	2.1717
Col-0	Day 10	-0.6	1.25984	0.59944	2.10169	1.85928
Col-0	Day 10	-0.6	1.20904	0.51816	2.33333	1.7272
Col-0	Day 10	-0.6	1.19126	1.26492	0.941767	2.45618
Col-0	Day 10	-0.6	1.45796	0.9271	1.5726	2.38506
Col-0	Day 10	-0.6	1.07696	1.05918	1.01679	2.13614
Col-0	Day 10	-0.6	1.143	1.00076	1.14213	2.14376
Col-0	Day 10	-0.6	1.19888	1.02108	1.17413	2.21996
Col-0	Day 10	-0.6	0.99822	1.03124	0.96798	2.02946
Col-0	Day 10	-0.6	1.30048	1.05918	1.22782	2.35966
Col-0	Day 10	-0.6	1.17856	1.21158	0.972746	2.39014
Col-0	Day 10	-0.6	1.016	1.06426	0.954654	2.08026
Col-0	Day 10	-0.2	1.7272	0.49276	3.50515	2.21996
Col-0	Day 10	-0.2	1.46558	0.56642	2.58744	2.032
Col-0	Day 10	-0.2	1.51892	0.40386	3.76101	1.92278
Col-0	Day 10	-0.2	1.4097	0.20066	7.02532	1.61036
Col-0	Day 10	-0.2	1.77546	0.32766	5.4186	2.10312
Col-0	Day 10	-0.2	1.60274	0.23114	6.93407	1.83388
Col-0	Day 10	-0.2	1.78054	0.54864	3.24537	2.32918
Col-0	Day 10	-0.2	1.5621	0.20828	7.5	1.77038
Col-0	Day 10	-0.2	1.84404	0.33528	5.5	2.17932
Col-0	Day 10	-0.2	1.90754	0.4953	3.85128	2.40284
Col-0	Day 10	-0.2	1.95834	0.47244	4.14516	2.43078
Col-0	Day 10	-0.2	1.76022	0.3429	5.13333	2.10312
Col-0	Day 10	-0.2	1.7907	0.55372	3.23394	2.34442
Col-0	Day 10	-0.2	1.57988	0.28702	5.50442	1.8669
Col-0	Day 10	-0.2	1.89738	0.28956	6.55263	2.18694
Col-0	Day 10	-0.2	1.98374	0.41402	4.79141	2.39776
Col-0	Day 10	-0.2	2.08534	0.26416	7.89423	2.3495
Col-0	Day 10	-0.2	1.61798	0.254	6.37	1.87198
Col-0	Day 10	-0.2	1.8034	0.36068	5	2.16408
Col-0	Day 10	-0.2	1.7907	0.46228	3.87363	2.25298
Col-0	Day 10	-0.2	1.78816	0.4318	4.14118	2.21996
Col-0	Day 10	-0.2	1.76276	0.50546	3.48744	2.26822
Col-0	Day 10	-0.2	1.54432	0.27432	5.62963	1.81864
Col-0	Day 10	-0.2	1.76022	0.59436	2.96154	2.35458
Col-0	Day 10	-0.2	1.60528	0.34036	4.71642	1.94564
Col-0	Day 10	-0.2	1.8923	0.37592	5.03378	2.26822
Col-0	Day 10	-0.2	1.62052	0.29464	5.5	1.91516
Col-0	Day 10	-0.2	1.62306	0.29972	5.41525	1.92278
Col-0	Day 10	-0.2	1.78816	0.54864	3.25926	2.3368
Col-0	Day 10	-0.2	1.74752	0.24638	7.09278	1.9939
Col-0	Day 10	-0.2	1.84658	0.65532	2.81783	2.5019
Col-0	Day 10	-0.2	1.61036	0.35306	4.56115	1.96342
Col-0	Day 10	-0.2	1.4732	0.4699	3.13514	1.9431
Col-0	Day 10	-0.2	1.98628	0.60706	3.27197	2.59334
Col-0	Day 10	-0.2	1.8288	0.50038	3.65482	2.32918
Col-0	Day 10	-0.2	1.7018	0.36576	4.65278	2.06756
Col-0	Day 10	-0.2	1.73228	0.5461	3.17209	2.27838
Col-0	Day 10	-0.2	1.63576	0.31496	5.19355	1.95072
Col-0	Day 10	-0.2	1.28524	0.46228	2.78022	1.74752
Col-0	Day 10	-0.2	1.74244	0.23368	7.45652	1.97612
Col-0	Day 10	-0.2	1.4224	0.65532	2.17054	2.07772
Col-0	Day 10	-0.2	1.69926	0.37592	4.52027	2.07518
Col-0	Day 10	-0.2	1.98882	0.21082	9.43373	2.19964
Col-0	Day 10	-0.2	1.70942	0.21082	8.10843	1.92024
Col-0	Day 10	-0.2	1.71704	0.32258	5.32283	2.03962
Col-0	Day 10	-0.2	1.8796	0.3302	5.69231	2.2098
Col-0	Day 10	-0.2	1.76784	0.32766	5.39535	2.0955
Col-0	Day 10	-0.2	1.74498	0.635	2.748	2.37998
Col-0	Day 10	-0.2	1.88976	0.4191	4.50909	2.30886
Col-0	Day 10	-0.2	1.38938	0.381	3.64667	1.77038
Col-0	Day 10	-0.2	1.5367	0.31496	4.87903	1.85166
Col-0	Day 10	-0.2	1.83642	0.4953	3.70769	2.33172
Col-0	Day 10	-0.2	1.97866	0.3302	5.99231	2.30886
Col-0	Day 10	-0.2	1.69164	0.35306	4.79137	2.0447
Col-0	Day 10	-0.2	1.52654	0.3302	4.62308	1.85674
Col-0	Day 10	-0.2	1.62052	0.3048	5.31667	1.92532
Col-0	Day 10	-0.2	1.84912	0.27432	6.74074	2.12344
Col-0	Day 10	-0.2	1.6637	0.7112	2.33929	2.3749
Col-0	Day 10	-0.2	1.91262	0.23368	8.18478	2.1463
Col-0	Day 10	-0.2	1.57734	0.42926	3.67456	2.0066
Col-0	Day 10	-0.2	1.8923	0.33274	5.68702	2.22504
Col-0	Day 10	-0.2	1.7653	0.29972	5.88983	2.06502
Col-0	Day 10	-0.2	1.73736	0.35052	4.95652	2.08788
Col-0	Day 10	-0.2	1.78054	0.254	7.01	2.03454
Col-0	Day 10	-0.2	1.81356	0.29464	6.15517	2.1082
Col-0	Day 10	-0.2	1.99644	0.28956	6.89474	2.286
Col-0	Day 10	-0.2	1.5367	0.35814	4.29078	1.89484
Col-0	Day 10	-0.7	1.21412	1.38176	0.878676	2.59588
Col-0	Day 10	-0.7	1.12268	0.96266	1.16623	2.08534
Col-0	Day 10	-0.7	0.98298	1.12776	0.871622	2.11074
Col-0	Day 10	-0.7	1.00076	1.56718	0.638574	2.56794
Col-0	Day 10	-0.7	1.21412	1.28778	0.942801	2.5019
Col-0	Day 10	-0.7	1.1049	1.32334	0.834933	2.42824
Col-0	Day 10	-0.7	1.20142	1.27	0.946	2.47142
Col-0	Day 10	-0.7	0.92456	1.2954	0.713725	2.21996
Col-0	Day 10	-0.7	0.66802	1.21666	0.549061	1.88468
Col-0	Day 10	-0.7	1.00584	1.4224	0.707143	2.42824
Col-0	Day 10	-0.7	0.42926	1.40716	0.305054	1.83642
Col-0	Day 10	-0.7	0.37846	1.06426	0.355609	1.44272
Col-0	Day 10	-0.7	1.02108	1.20396	0.848101	2.22504
Col-0	Day 10	-0.7	0.38608	1.27508	0.302789	1.66116
Col-0	Day 10	-0.7	0.38862	0.96266	0.403694	1.35128
Col-0	Day 10	-0.7	0.9525	1.02362	0.930521	1.97612
Col-0	Day 10	-0.7	0.56896	1.38684	0.410256	1.9558
Col-0	Day 10	-0.7	0.75438	1.26238	0.597586	2.01676
Col-0	Day 10	-0.5	1.61798	0.86614	1.86804	2.48412
Col-0	Day 10	-0.5	1.52908	0.97028	1.57592	2.49936
Col-0	Day 10	-0.5	1.49606	0.85598	1.74777	2.35204
Col-0	Day 10	-0.5	1.36652	0.96012	1.42328	2.32664
Col-0	Day 10	-0.5	1.41224	0.9779	1.44416	2.39014
Col-0	Day 10	-0.5	1.32842	0.97536	1.36198	2.30378
Col-0	Day 10	-0.5	1.34366	0.82804	1.6227	2.1717
Col-0	Day 10	-0.5	1.28524	0.89154	1.4416	2.17678
Col-0	Day 10	-0.5	1.41478	0.99314	1.42455	2.40792
Col-0	Day 10	-0.5	1.39954	0.8001	1.74921	2.19964
Col-0	Day 10	-0.5	1.35382	0.87122	1.55394	2.22504
Col-0	Day 10	-0.5	1.33096	0.86614	1.53666	2.1971
Col-0	Day 10	-0.5	1.35636	0.5715	2.37333	1.92786
Col-0	Day 10	-0.5	1.62052	1.04648	1.54854	2.667
Col-0	Day 10	-0.5	1.61544	0.87122	1.85423	2.48666
Col-0	Day 10	-0.5	1.61798	0.5588	2.89545	2.17678
Col-0	Day 10	-0.5	1.43256	0.28702	4.99115	1.71958
Col-0	Day 10	-0.5	1.46812	0.4953	2.9641	1.96342
Col-0	Day 10	-0.5	1.12268	0.3937	2.85161	1.51638
Col-0	Day 10	-0.5	1.29032	0.76708	1.68212	2.0574
Col-0	Day 10	-0.5	1.56972	0.53848	2.91509	2.1082
Col-0	Day 10	-0.5	1.397	0.9144	1.52778	2.3114
Col-0	Day 10	-0.5	1.4351	0.82804	1.73313	2.26314
Col-0	Day 10	-0.5	1.6383	0.33528	4.88636	1.97358
Col-0	Day 10	-0.5	1.17602	0.32004	3.6746	1.49606
Col-0	Day 10	-0.5	1.71704	0.68072	2.52239	2.39776
Col-0	Day 10	-0.5	1.55702	0.47498	3.27807	2.032
Col-0	Day 10	-0.5	1.4478	0.83312	1.7378	2.28092
Col-0	Day 10	-0.5	1.59258	0.7366	2.16207	2.32918
Col-0	Day 10	-0.6	1.26746	0.9906	1.27949	2.25806
Col-0	Day 10	-0.6	1.09474	1.11506	0.981777	2.2098
Col-0	Day 10	-0.6	1.09728	1.05918	1.03597	2.15646
Col-0	Day 10	-0.6	1.0922	1.48844	0.733788	2.58064
Col-0	Day 10	-0.6	1.34874	1.37922	0.977901	2.72796
Col-0	Day 10	-0.6	1.33858	1.34366	0.996219	2.68224
Col-0	Day 10	-0.6	1.31572	1.27508	1.03187	2.5908
Col-0	Day 10	-0.6	1.40716	1.50114	0.937394	2.9083
Col-0	Day 10	-0.6	1.15062	0.89662	1.28329	2.04724
Col-0	Day 10	-0.6	0.9017	1.48336	0.607877	2.38506
Col-0	Day 10	-0.6	1.40208	1.38938	1.00914	2.79146
Col-0	Day 10	-0.6	1.1684	1.39446	0.837887	2.56286
Col-0	Day 10	-0.6	1.41478	0.50292	2.81313	1.9177
Col-0	Day 10	-0.6	1.4478	0.99568	1.45408	2.44348
Col-0	Day 10	-0.6	1.28524	0.94996	1.35294	2.2352
Col-0	Day 10	-0.6	1.25984	1.08204	1.16432	2.34188
Col-0	Day 10	-0.6	1.35636	1.30556	1.03891	2.66192
Col-0	Day 10	-0.6	1.25222	1.06426	1.17661	2.31648
Col-0	Day 10	-0.6	1.55956	0.9017	1.72958	2.46126
Col-0	Day 10	-0.6	1.20142	0.98806	1.21594	2.18948
Col-0	Day 10	-0.6	1.11506	1.28778	0.865878	2.40284
Col-0	Day 10	-0.6	1.21666	0.84074	1.44713	2.0574
Col-0	Day 10	-0.6	1.22682	1.11506	1.10023	2.34188
Col-0	Day 10	-0.6	1.22682	1.00076	1.22589	2.22758
Col-0	Day 10	-0.6	1.3081	1.0668	1.22619	2.3749
Col-0	Day 10	-0.5	1.24131	0.999604	1.2418	2.24091
Col-0	Day 10	-0.5	0.823726	1.20297	0.684744	2.0267
Col-0	Day 10	-0.5	1.22145	0.531228	2.29929	1.75268
Col-0	Day 10	-0.5	1.09712	0.740505	1.48158	1.83762
Col-0	Day 10	-0.5	1.02911	0.380153	2.70708	1.40926
Col-0	Day 10	-0.5	1.23807	0.815734	1.51774	2.05381
Col-0	Day 10	-0.5	1.40837	0.974232	1.44563	2.38261
Col-0	Day 10	-0.5	1.15219	0.640476	1.79896	1.79266
Col-0	Day 10	-0.5	1.09022	0.806092	1.35248	1.89632
Col-0	Day 10	-0.5	1.2258	0.643412	1.90516	1.86922
Col-0	Day 10	-0.5	1.18575	0.515918	2.29834	1.70167
Col-0	Day 10	-0.2	1.50235	0.293834	5.11292	1.79618
Col-0	Day 10	-0.2	1.77952	0.257399	6.91347	2.03692
Col-0	Day 10	-0.2	1.7975	0.47201	3.80818	2.26951
Col-0	Day 10	-0.2	1.39674	0.453157	3.08224	1.8499
Col-0	Day 10	-0.2	1.81895	0.576148	3.15709	2.3951
Col-0	Day 10	-0.2	1.45907	0.497351	2.93368	1.95642
Col-0	Day 10	-0.2	1.3797	0.372	3.70886	1.7517
Col-0	Day 10	-0.2	1.6709	0.279912	5.96938	1.95082
Col-0	Day 10	-0.2	1.64374	0.383529	4.28583	2.02727
Col-0	Day 10	-0.2	1.61169	0.441266	3.65243	2.05296
Col-0	Day 10	-0.2	1.60275	0.563192	2.84584	2.16595
Col-0	Day 10	-0.2	1.55967	0.362742	4.29967	1.92241
Col-0	Day 10	-0.2	1.48433	0.359899	4.12431	1.84423
Col-0	Day 10	-0.2	1.48963	0.278081	5.35681	1.76771
Col-0	Day 10	-0.2	1.43651	0.280945	5.11312	1.71745
Col-0	Day 10	-0.2	1.61982	0.120117	13.4854	1.73993
Col-0	Day 10	-0.2	1.67571	0.3908	4.28788	2.06651
Col-0	Day 10	-0.2	1.41914	0.258072	5.49901	1.67721
Col-0	Day 10	-0.2	1.43712	0.370131	3.88274	1.80725
Col-0	Day 10	-0.2	1.49778	0.444208	3.3718	1.94199
Col-0	Day 10	-0.2	1.41436	0.371109	3.81116	1.78547
Col-0	Day 10	-0.2	1.52121	0.236449	6.43359	1.75766
Col-0	Day 10	-0.6	1.23389	0.938752	1.31439	2.17264
Col-0	Day 10	-0.6	1.3628	0.98853	1.37862	2.35133
Col-0	Day 10	-0.6	1.0358	0.975178	1.06217	2.01098
Col-0	Day 10	-0.6	1.22153	0.558675	2.18648	1.78021
Col-0	Day 10	-0.6	1.19198	0.701688	1.69874	1.89367
Col-0	Day 10	-0.6	1.17991	0.709691	1.66257	1.8896
Col-0	Day 10	-0.6	1.2835	1.42137	0.902997	2.70487
Col-0	Day 10	-0.6	0.757769	0.79637	0.951528	1.55414
Col-0	Day 10	-0.6	0.749806	0.665059	1.12743	1.41486
Col-0	Day 10	-0.6	0.411404	1.45789	0.28219	1.8693
Col-0	Day 10	-0.6	0.52241	0.9898	0.527794	1.51221
Col-0	Day 10	-0.6	1.06024	1.24241	0.853376	2.30265
Col-0	Day 10	-0.6	0.727107	1.50236	0.483977	2.22947
Col-0	Day 10	-0.6	0.698792	1.10976	0.629676	1.80856
Col-0	Day 10	-0.6	0.967895	1.12817	0.85793	2.09607
Col-0	Day 10	-0.6	0.946829	1.54221	0.613945	2.48903
Col-0	Day 10	-0.6	0.951981	1.02258	0.930956	1.97457
Col-0	Day 10	-0.6	0.817516	1.09767	0.744776	1.91518
Col-0	Day 10	-0.6	0.757155	1.36331	0.555379	2.12047
Col-0	Day 10	-0.6	0.810844	0.886155	0.915014	1.697
Col-0	Day 10	-0.6	0.977434	1.04637	0.934119	2.0238
Col-0	Day 10	-0.6	0.844366	0.964986	0.875003	1.80935
Col-0	Day 10	-0.6	0.801728	1.44336	0.55546	2.24508
Col-0	Day 10	-0.6	0.669345	0.603032	1.10997	1.27238
Col-0	Day 10	-0.6	0.904928	0.84778	1.06741	1.75271
Col-0	Day 10	-0.6	0.737663	0.74451	0.990803	1.48217
Col-0	Day 10	-0.6	0.896595	0.993707	0.902272	1.8903
Col-0	Day 10	-0.6	1.14992	1.19376	0.96327	2.34368
Col-0	Day 10	-0.2	1.6359	0.320497	5.10425	1.95639
Col-0	Day 10	-0.2	1.67948	0.389067	4.31668	2.06854
Col-0	Day 10	-0.2	1.65341	0.16623	9.94648	1.81964
Col-0	Day 10	-0.2	1.69998	0.21194	8.02107	1.91192
Col-0	Day 10	-0.2	1.55856	0.31115	5.00903	1.86971
Col-0	Day 10	-0.2	1.54285	0.489225	3.15366	2.03208
Col-0	Day 10	-0.2	1.55143	0.455088	3.40908	2.00652
Col-0	Day 10	-0.2	1.58947	0.211345	7.52073	1.80081
Col-0	Day 10	-0.2	1.56564	0.171302	9.13966	1.73694
Col-0	Day 10	-0.2	1.66489	0.298444	5.57858	1.96334
Col-0	Day 10	-0.2	1.46828	0.486632	3.01723	1.95492
Col-0	Day 10	-0.2	1.55544	0.269513	5.77129	1.82495
Col-0	Day 10	-0.2	1.18396	0.199693	5.92893	1.38366
Col-0	Day 10	-0.2	1.39206	0.367972	3.78305	1.76003
Col-0	Day 10	-0.2	1.88349	0.464534	4.05457	2.34802
Col-0	Day 10	-0.2	1.33102	0.212939	6.25073	1.54396
Col-0	Day 10	-0.2	1.78109	0.346312	5.14301	2.1274
Col-0	Day 10	-0.2	1.66447	0.0889	18.723	1.75337
Col-0	Day 10	-0.2	1.34652	0.205262	6.56	1.55178
Col-0	Day 10	-0.2	1.71663	0.365358	4.69848	2.08199
Col-0	Day 10	-0.5	1.68058	0.630064	2.66732	2.31065
Col-0	Day 10	-0.5	1.15565	0.863206	1.33878	2.01885
Col-0	Day 10	-0.5	1.34732	0.779543	1.72834	2.12686
Col-0	Day 10	-0.5	0.950335	0.771263	1.23218	1.7216
Col-0	Day 10	-0.5	1.29081	1.48975	0.866458	2.78056
Col-0	Day 10	-0.5	1.01228	1.01989	0.992533	2.03217
Col-0	Day 10	-0.5	1.18213	0.787089	1.5019	1.96922
Col-0	Day 10	-0.5	1.10278	1.22604	0.899467	2.32882
Col-0	Day 10	-0.5	1.29196	0.752208	1.71756	2.04417
Col-0	Day 10	-0.5	1.15434	0.893798	1.2915	2.04814
Col-0	Day 10	-0.5	1.23292	0.689612	1.78785	1.92253
Col-0	Day 10	-0.5	1.37999	0.856115	1.61192	2.23611
Col-0	Day 10	-0.5	1.20712	0.779727	1.54813	1.98685
Col-0	Day 10	-0.5	1.62247	1.44084	1.12606	3.0633
Col-0	Day 10	-0.5	1.18655	0.98994	1.19861	2.17649
Col-0	Day 10	-0.5	1.16222	0.961246	1.20908	2.12347
Col-0	Day 10	-0.5	0.968784	0.834873	1.1604	1.80366
Col-0	Day 10	-0.5	1.27282	1.04365	1.21958	2.31647
Col-0	Day 10	-0.5	1.02184	0.825538	1.23778	1.84738
Col-0	Day 10	-0.5	1.01261	0.872831	1.16015	1.88544
Col-0	Day 10	-0.5	1.07566	0.841358	1.27849	1.91702
Col-0	Day 10	-0.5	1.4006	1.17479	1.19221	2.57539
Col-0	Day 10	-0.7	0.50974	1.25164	0.407256	1.76138
Col-0	Day 10	-0.7	0.553288	1.48965	0.371422	2.04294
Col-0	Day 10	-0.7	0.538052	1.44777	0.371641	1.98583
Col-0	Day 10	-0.7	0.615271	0.985793	0.624138	1.60106
Col-0	Day 10	-0.7	0.443833	1.20546	0.368186	1.64929
Col-0	Day 10	-0.7	0.246922	1.4385	0.171652	1.68543
Col-0	Day 10	-0.7	0.576872	1.30938	0.440569	1.88625
Col-0	Day 10	-0.7	0.605784	1.7541	0.345353	2.35988
Col-0	Day 10	-0.7	0.459575	1.23425	0.37235	1.69383
Col-0	Day 10	-0.7	0.608027	0.958454	0.634383	1.56648
Col-0	Day 10	-0.7	0.542861	1.39307	0.389687	1.93593
Col-0	Day 10	-0.7	0.443042	1.62786	0.272163	2.0709
Col-0	Day 10	-0.7	0.432367	1.66714	0.259347	2.0995
Col-0	Day 10	-0.7	0.495656	1.37501	0.360474	1.87067
Col-0	Day 10	-0.7	0.483385	1.4481	0.333806	1.93149
Col-0	Day 10	-0.7	0.71131	1.3266	0.53619	2.03791
Col-0	Day 10	-0.7	0.46529	1.6503	0.281942	2.11559
Col-0	Day 10	-0.6	0.84187	1.20193	0.700432	2.0438
Col-0	Day 10	-0.6	0.663556	1.54327	0.429969	2.20682
Col-0	Day 10	-0.6	0.545835	0.999968	0.545853	1.5458
Col-0	Day 10	-0.6	0.464924	1.22391	0.379866	1.68884
Col-0	Day 10	-0.6	0.575202	1.27383	0.451552	1.84904
Col-0	Day 10	-0.6	0.555674	1.1913	0.466441	1.74698
Col-0	Day 10	-0.6	0.701269	1.32759	0.528228	2.02885
Col-0	Day 10	-0.6	0.442527	1.50045	0.294931	1.94297
Col-0	Day 10	-0.6	0.777227	0.570588	1.36215	1.34782
Col-0	Day 10	-0.6	0.826076	1.61961	0.510047	2.44568
Col-0	Day 10	-0.6	0.776702	0.91629	0.84766	1.69299
Col-0	Day 10	-0.6	0.262683	0.529734	0.495876	0.792416
Col-0	Day 10	-0.6	0.195572	1.35814	0.144	1.55371
Col-0	Day 10	-0.6	0.687828	0.597836	1.15053	1.28566
Col-0	Day 10	-0.6	0.483999	0.764405	0.633171	1.2484
Col-0	Day 10	-0.6	0.756596	1.2543	0.603201	2.0109
Col-0	Day 10	-0.6	0.879928	1.03302	0.851798	1.91295
Col-0	Day 10	-0.6	0.816623	1.02105	0.799784	1.83768
Col-0	Day 10	-0.6	0.892664	0.834418	1.0698	1.72708
Col-0	Day 10	-0.6	0.736799	1.26889	0.580663	2.00569
Col-0	Day 10	-0.6	0.847623	1.0627	0.797616	1.91032
Col-0	Day 10	-0.6	0.738983	0.903268	0.818122	1.64225
Col-0	Day 10	-0.6	0.687407	1.42946	0.480884	2.11687
Col-0	Day 10	-0.5	1.09929	0.900724	1.22045	2.00001
Col-0	Day 10	-0.5	1.22456	0.591509	2.07024	1.81607
Col-0	Day 10	-0.5	1.17433	0.620837	1.89152	1.79517
Col-0	Day 10	-0.5	1.3129	0.806342	1.62822	2.11924
Col-0	Day 10	-0.5	1.06279	0.697846	1.52296	1.76063
Col-0	Day 10	-0.5	1.4217	0.576885	2.46444	1.99858
Col-0	Day 10	-0.5	1.03957	0.315616	3.29378	1.35519
Col-0	Day 10	-0.5	1.56033	0.450291	3.46516	2.01062
Col-0	Day 10	-0.5	1.17457	0.749514	1.56711	1.92408
Col-0	Day 10	-0.5	0.935611	1.49293	0.626693	2.42854
Col-0	Day 10	-0.5	0.911976	1.49587	0.609663	2.40785
Col-0	Day 10	-0.5	1.00274	0.943925	1.06231	1.94666
Col-0	Day 10	-0.5	1.10765	0.697806	1.58733	1.80546
Col-0	Day 10	-0.5	1.14125	1.31166	0.870083	2.45291
Col-0	Day 10	-0.5	1.28699	0.672584	1.91351	1.95958
Col-0	Day 10	-0.5	1.05942	0.619572	1.70992	1.67899
Col-0	Day 10	-0.5	1.0276	1.22703	0.837471	2.25463
Col-0	Day 10	-0.5	1.3103	0.719404	1.82137	2.02971
Col-0	Day 10	-0.5	0.858744	0.980544	0.875784	1.83929
Col-0	Day 10	-0.5	0.60328	1.00402	0.600862	1.6073
Col-0	Day 10	-0.5	1.09699	1.02214	1.07323	2.11913
Col-0	Day 10	-0.5	1.14661	1.05209	1.08984	2.1987
Col-0	Day 10	-0.2	1.45689	0.353452	4.1219	1.81034
Col-0	Day 10	-0.2	1.38716	0.665061	2.08577	2.05222
Col-0	Day 10	-0.2	1.46286	0.550922	2.6553	2.01378
Col-0	Day 10	-0.2	1.39725	0.37153	3.76081	1.76878
Col-0	Day 10	-0.2	1.51067	0.562544	2.68542	2.07321
Col-0	Day 10	-0.2	1.39942	0.247349	5.65765	1.64677
Col-0	Day 10	-0.2	1.27696	0.386086	3.30743	1.66304
Col-0	Day 10	-0.2	1.65916	0.736761	2.25197	2.39592
Col-0	Day 10	-0.2	1.54484	0.454647	3.39788	1.99948
Col-0	Day 10	-0.2	1.31705	0.522296	2.52165	1.83935
Col-0	Day 10	-0.2	1.67953	0.46435	3.61694	2.14388
Col-0	Day 10	-0.2	1.39905	0.562792	2.48591	1.96184
Col-0	Day 10	-0.2	1.73067	0.255581	6.77151	1.98625
Col-0	Day 10	-0.2	1.51315	0.415732	3.63973	1.92889
Col-0	Day 10	-0.2	1.72087	0.550225	3.12757	2.27109
Col-0	Day 10	-0.2	1.70432	0.339456	5.02075	2.04378
Col-0	Day 10	-0.2	1.58823	0.242102	6.56017	1.83033
Col-0	Day 10	-0.2	1.31271	0.384281	3.41602	1.69699
Col-0	Day 10	-0.2	1.61058	0.495169	3.2526	2.10575
Col-0	Day 10	-0.2	1.73744	0.28049	6.19432	2.01793
Col-0	Day 10	-0.2	1.57973	0.397929	3.96989	1.97766
Col-0	Day 10	-0.2	1.70698	0.299834	5.69308	2.00681
Col-0	Day 10	-0.2	1.47589	0.277664	5.31537	1.75355
Col-0	Day 10	-0.2	1.32675	0.361065	3.67454	1.68782
Col-0	Day 10	-0.2	1.46589	0.350806	4.17863	1.81669
Col-0	Day 10	-0.2	1.26747	0.269361	4.70548	1.53683
Col-0	Day 10	-0.2	1.59426	0.546375	2.91788	2.14063
Col-0	Day 10	-0.2	1.45975	0.482797	3.02352	1.94254

## Sheet: Fig1FGHI
			Fig. 1F / 1I	Fig. 1G / 1I	Fig. 1H	Fig. 1I
line	water stress [Mpa]	light intesity	hypocotyl length [cm]	root length [cm]	hypocotyl length/root length ratio [AU]	total length [cm]
Col	-0.2	0	1.60528	0.39116	4.1039	1.99644
Col	-0.2	0	1.91516	0.74168	2.58219	2.65684
Col	-0.2	0	1.2065	0.17018	7.08955	1.37668
Col	-0.2	0	2.26822	0.58928	3.84914	2.8575
Col	-0.2	0	2.22758	0.32512	6.85156	2.5527
Col	-0.2	0	2.02184	0.53848	3.75472	2.56032
Col	-0.2	0	1.65862	0.45466	3.64804	2.11328
Col	-0.2	0	1.92024	0.32766	5.86047	2.2479
Col	-0.2	0	1.62306	0.26416	6.14423	1.88722
Col	-0.2	0	2.17678	0.37846	5.75168	2.55524
Col	-0.2	0	1.94056	0.42926	4.52071	2.36982
Col	-0.2	0	1.78562	0.50038	3.56853	2.286
Col	-0.2	0	1.7018	0.41148	4.1358	2.11328
Col	-0.2	0	1.8415	0.17272	10.6618	2.01422
Col	-0.6	0	1.50114	0.21844	6.87209	1.71958
Col	-0.6	0	1.5748	0.41402	3.80368	1.98882
Col	-0.6	0	0.93726	0.32258	2.90551	1.25984
Col	-0.6	0	1.48336	0.96774	1.53281	2.4511
Col	-0.6	0	1.1938	0.60706	1.96653	1.80086
Col	-0.6	0	1.29794	0.38608	3.36184	1.68402
Col	-0.6	0	1.32588	0.36068	3.67606	1.68656
Col	-0.6	0	1.48082	0.8509	1.7403	2.33172
Col	-0.6	0	0.59944	0.5207	1.15122	1.12014
Col	-0.6	0	1.24206	0.2667	4.65714	1.50876
Col	-0.2	4.8	0.40132	0.37592	1.06757	0.77724
Col	-0.2	4.8	0.6096	1.36652	0.446097	1.97612
Col	-0.2	4.8	0.55372	0.89662	0.617564	1.45034
Col	-0.2	4.8	0.60706	1.38938	0.436929	1.99644
Col	-0.2	4.8	0.46482	1.30048	0.357422	1.7653
Col	-0.2	4.8	0.54864	0.6731	0.815094	1.22174
Col	-0.2	4.8	0.4953	0.76962	0.643564	1.26492
Col	-0.2	4.8	0.51562	0.89916	0.573446	1.41478
Col	-0.2	4.8	0.62484	1.30302	0.479532	1.92786
Col	-0.2	4.8	0.41656	1.1684	0.356522	1.58496
Col	-0.2	4.8	0.68834	1.17094	0.587852	1.85928
Col	-0.2	4.8	0.31496	0.27686	1.13761	0.59182
Col	-0.2	4.8	0.52578	1.00584	0.522727	1.53162
Col	-0.2	4.8	0.55626	1.50114	0.370558	2.0574
Col	-0.2	4.8	0.63246	1.20904	0.523109	1.8415
Col	-0.2	4.8	0.66294	1.24714	0.531568	1.91008
Col	-0.2	4.8	0.49784	1.3462	0.369811	1.84404
Col	-0.2	4.8	0.51054	1.17094	0.436009	1.68148
Col	-0.2	4.8	0.30734	0.33528	0.916667	0.64262
Col	-0.2	4.8	0.58674	1.26238	0.464789	1.84912
Col	-0.2	4.8	0.69342	1.39192	0.498175	2.08534
Col	-0.2	4.8	0.36068	0.6477	0.556863	1.00838
Col	-0.2	4.8	0.55626	1.2192	0.45625	1.77546
Col	-0.6	4.8	0.18288	1.93802	0.0943644	2.1209
Col	-0.6	4.8	0.17018	1.85166	0.0919067	2.02184
Col	-0.6	4.8	0.24892	2.14884	0.115839	2.39776
Col	-0.6	4.8	0.21844	1.98374	0.110115	2.20218
Col	-0.6	4.8	0.1651	1.53924	0.107261	1.70434
Col	-0.6	4.8	0.17526	2.04978	0.0855019	2.22504
Col	-0.6	4.8	0.1905	0.91694	0.207756	1.10744
Col	-0.6	4.8	0.2286	1.32842	0.172084	1.55702
Col	-0.6	4.8	0.21336	1.24714	0.171079	1.4605
Col	-0.6	4.8	0.1651	1.1049	0.149425	1.27
Col	-0.6	4.8	0.2286	1.04394	0.218978	1.27254
Col	-0.6	16	0.1905	2.51714	0.0756811	2.70764
Col	-0.6	16	0.18796	2.18186	0.0861467	2.36982
Col	-0.6	16	0.2413	2.68478	0.089877	2.92608
Col	-0.6	16	0.20574	1.50368	0.136824	1.70942
Col	-0.6	16	0.19304	1.34366	0.143667	1.5367
Col	-0.6	16	0.23876	1.7145	0.139259	1.95326
Col	-0.6	16	0.13716	1.53162	0.0895522	1.66878
Col	-0.6	16	0.29464	1.13792	0.258929	1.43256
Col	-0.6	16	0.20828	2.21234	0.0941447	2.42062
Col	-0.6	16	0.2286	1.81356	0.12605	2.04216
Col	-0.6	16	0.20066	1.6129	0.124409	1.81356
Col	-0.6	16	0.26924	1.50368	0.179054	1.77292
Col	-0.6	16	0.14986	1.29794	0.11546	1.4478
Col	-0.6	16	0.17018	1.94818	0.0873533	2.11836
Col	-0.6	16	0.22352	1.91008	0.117021	2.1336
Col	-0.6	16	0.254	1.6891	0.150376	1.9431
Col	-0.6	16	0.17272	2.24536	0.0769231	2.41808
Col	-0.6	16	0.23622	2.48158	0.0951894	2.7178
Col	-0.6	16	0.1778	1.7018	0.104478	1.8796
Col	-0.6	16	0.26924	2.26822	0.118701	2.53746
Col	-0.6	16	0.20574	1.65608	0.124233	1.86182
Col	-0.6	16	0.18288	1.24714	0.14664	1.43002
Col	-0.6	16	0.38354	1.86944	0.205163	2.25298
Col	-0.2	16	0.7366	1.22174	0.602911	1.95834
Col	-0.2	16	0.45466	0.92202	0.493113	1.37668
Col	-0.2	16	0.6477	1.73482	0.373353	2.38252
Col	-0.2	16	0.75692	1.64084	0.4613	2.39776
Col	-0.2	16	0.67056	1.69926	0.394619	2.36982
Col	-0.2	16	0.51816	1.60274	0.323296	2.1209
Col	-0.2	16	0.51562	0.90932	0.567039	1.42494
Col	-0.2	16	0.48768	2.06756	0.235872	2.55524
Col	-0.2	16	0.42164	1.18364	0.356223	1.60528
Col	-0.2	16	0.508	1.43256	0.35461	1.94056
Col	-0.2	16	0.42164	0.84582	0.498498	1.26746
Col	-0.2	16	0.69088	1.3335	0.518095	2.02438
Col	-0.2	16	0.52832	1.44526	0.365554	1.97358
Col	-0.2	16	0.40894	0.98806	0.413882	1.397
Col	-0.2	16	0.57658	1.64592	0.350309	2.2225
Col	-0.2	16	0.4064	0.80518	0.504732	1.21158
Col	-0.2	16	0.47752	1.46558	0.325823	1.9431
Col	-0.2	16	0.54864	1.87706	0.292287	2.4257
Col	-0.2	16	0.78232	1.83134	0.427184	2.61366
Col	-0.2	16	0.61468	1.49606	0.410866	2.11074
Col	-0.2	16	0.68326	1.75006	0.390421	2.43332
Col	-0.2	16	0.45974	0.93218	0.493188	1.39192
Col	-0.2	20	0.5334	1.56972	0.339806	2.10312
Col	-0.2	20	0.32004	1.43002	0.223801	1.75006
Col	-0.2	20	0.66548	1.778	0.374286	2.44348
Col	-0.2	20	0.52578	1.47574	0.356282	2.00152
Col	-0.2	20	0.50546	1.67132	0.302432	2.17678
Col	-0.2	20	0.56896	1.63068	0.34891	2.19964
Col	-0.2	20	0.31242	1.14554	0.272727	1.45796
Col	-0.2	20	0.55118	1.08204	0.50939	1.63322
Col	-0.2	20	0.44704	1.49606	0.298812	1.9431
Col	-0.2	20	0.3683	1.09728	0.335648	1.46558
Col	-0.2	20	0.27432	1.21158	0.226415	1.4859
Col	-0.2	20	0.2413	0.55626	0.43379	0.79756
Col	-0.2	20	0.46228	1.77546	0.260372	2.23774
Col	-0.2	20	0.36322	1.16586	0.311547	1.52908
Col	-0.2	20	0.61722	2.21742	0.278351	2.83464
Col	-0.2	20	0.34798	1.45796	0.238676	1.80594
Col	-0.2	20	0.45974	1.65862	0.277182	2.11836
Col	-0.2	20	0.62738	2.30378	0.272326	2.93116
Col	-0.2	20	0.36322	1.35128	0.268797	1.7145
Col	-0.2	20	0.56896	1.64338	0.346213	2.21234
Col	-0.2	20	0.57658	1.94818	0.295958	2.52476
Col	-0.6	20	0.1651	1.0414	0.158537	1.2065
Col	-0.6	20	0.16002	1.12522	0.142212	1.28524
Col	-0.6	20	0.10668	0.47244	0.225806	0.57912
Col	-0.6	20	0.20574	1.6764	0.122727	1.88214
Col	-0.6	20	0.1778	1.5494	0.114754	1.7272
Col	-0.6	20	0.10668	1.63068	0.0654206	1.73736
Col	-0.6	20	0.17018	1.67894	0.101362	1.84912
Col	-0.6	20	0.18288	1.0287	0.177778	1.21158
Col	-0.6	20	0.16764	1.5494	0.108197	1.71704
Col	-0.2	40	0.26416	1.71704	0.153846	1.9812
Col	-0.2	40	0.26162	0.79756	0.328025	1.05918
Col	-0.2	40	0.30226	2.35712	0.128233	2.65938
Col	-0.2	40	0.17018	1.08458	0.156909	1.25476
Col	-0.2	40	0.29718	0.5588	0.531818	0.85598
Col	-0.2	40	0.25654	0.67818	0.378277	0.93472
Col	-0.2	40	0.27686	0.94234	0.293801	1.2192
Col	-0.2	40	0.32004	1.75006	0.182874	2.0701
Col	-0.2	40	0.34036	2.54	0.134	2.88036
Col	-0.2	40	0.26416	1.57988	0.167203	1.84404
Col	-0.2	40	0.23114	2.31902	0.0996714	2.55016
Col	-0.2	40	0.23622	1.37414	0.171904	1.61036
Col	-0.2	40	0.23622	1.71196	0.137982	1.94818
Col	-0.2	40	0.24638	2.15392	0.114387	2.4003
Col	-0.2	40	0.3302	2.5654	0.128713	2.8956
Col	-0.2	40	0.25146	1.51892	0.165552	1.77038
Col	-0.2	40	0.26162	2.18948	0.11949	2.4511
Col	-0.2	40	0.33274	2.61112	0.127432	2.94386
Col	-0.6	40	0.23622	1.3335	0.177143	1.56972
Col	-0.6	40	0.16764	1.1684	0.143478	1.33604
Col	-0.6	40	0.21844	2.51206	0.0869565	2.7305
Col	-0.6	40	0.23622	2.08788	0.113139	2.3241
Col	-0.6	40	0.16764	2.05486	0.0815822	2.2225
Col	-0.6	40	0.1651	2.37236	0.0695931	2.53746
Col	-0.6	40	0.1778	1.64592	0.108025	1.82372
Col	-0.6	40	0.24384	2.8829	0.0845815	3.12674
Col	-0.6	40	0.2032	2.29108	0.0886918	2.49428
Col	-0.6	40	0.15494	1.56972	0.0987055	1.72466
Col	-0.6	40	0.23622	1.00584	0.234848	1.24206
Col	-0.6	40	0.18034	2.36474	0.0762621	2.54508
Col	-0.6	40	0.17018	1.6383	0.103876	1.80848
Col	-0.6	40	0.18542	2.85242	0.0650045	3.03784
Col	-0.6	40	0.14986	1.17856	0.127155	1.32842
Col	-0.6	40	0.21844	1.9685	0.110968	2.18694
Col	-0.6	40	0.15494	2.15646	0.0718492	2.3114
Col	-0.6	40	0.17018	1.85928	0.0915301	2.02946
Col	-0.6	40	0.2286	2.11074	0.108303	2.33934

## Sheet: Fig2C
Fig. 2C
technical replicate	line	water stress [MPa]	condition	additional information
1	Landsberg	0 MPa	light
2	Landsberg	0 MPa	dark
3	Landsberg	-0,4 MPa	dark	technical replicate 1
4	Landsberg	-0,4 MPa	dark	technical replicate 2
5	Landsberg	-0,4 MPa	dark	technical replicate 1 + 2
technical replicate	individual	line	water stress [MPa]	condition	hypocotyl length [pixel]	root length [pixel]	hypocotyl length [cm]	root length [cm]	hypocotyl length/root length ratio [AU]
1	1	Landsberg	0 MPa	light	68	775	0.141667	1.61458	0.0877419
1	2	Landsberg	0 MPa	light	73	961	0.152083	2.00208	0.0759625
1	3	Landsberg	0 MPa	light	97	874	0.202083	1.82083	0.110984
1	4	Landsberg	0 MPa	light	90	502	0.1875	1.04583	0.179283
1	5	Landsberg	0 MPa	light	86	819	0.179167	1.70625	0.105006
1	6	Landsberg	0 MPa	light	85	764	0.177083	1.59167	0.111257
1	7	Landsberg	0 MPa	light	50	747	0.104167	1.55625	0.0669344
1	8	Landsberg	0 MPa	light	106	768	0.220833	1.6	0.138021
1	9	Landsberg	0 MPa	light	70	491	0.145833	1.02292	0.142566
1	10	Landsberg	0 MPa	light	103	757	0.214583	1.57708	0.136063
1	11	Landsberg	0 MPa	light	80	483	0.166667	1.00625	0.165631
1	12	Landsberg	0 MPa	light	114	748	0.2375	1.55833	0.152406
1	13	Landsberg	0 MPa	light	110	828	0.229167	1.725	0.13285
1	14	Landsberg	0 MPa	light	89	682	0.185417	1.42083	0.130499
1	15	Landsberg	0 MPa	light	76	605	0.158333	1.26042	0.12562
1	16	Landsberg	0 MPa	light	72	663	0.15	1.38125	0.108597
1	17	Landsberg	0 MPa	light	80	714	0.166667	1.4875	0.112045
1	18	Landsberg	0 MPa	light	68	570	0.141667	1.1875	0.119298
1	19	Landsberg	0 MPa	light	69	743	0.14375	1.54792	0.0928668
2	1	Landsberg	0 MPa	dark	722	132	1.50417	0.275	5.4697
2	2	Landsberg	0 MPa	dark	764	141	1.59167	0.29375	5.41844
2	3	Landsberg	0 MPa	dark	788	111	1.64167	0.23125	7.0991
2	4	Landsberg	0 MPa	dark	692	127	1.44167	0.264583	5.44882
2	5	Landsberg	0 MPa	dark	592	94	1.23333	0.195833	6.29787
2	6	Landsberg	0 MPa	dark	640	185	1.33333	0.385417	3.45946
2	7	Landsberg	0 MPa	dark	787	188	1.63958	0.391667	4.18617
2	8	Landsberg	0 MPa	dark	757	218	1.57708	0.454167	3.47248
2	9	Landsberg	0 MPa	dark	741	182	1.54375	0.379167	4.07143
2	10	Landsberg	0 MPa	dark	718	159	1.49583	0.33125	4.51572
2	11	Landsberg	0 MPa	dark	681	99	1.41875	0.20625	6.87879
2	12	Landsberg	0 MPa	dark	729	127	1.51875	0.264583	5.74016
2	13	Landsberg	0 MPa	dark	691	157	1.43958	0.327083	4.40127
2	14	Landsberg	0 MPa	dark	705	123	1.46875	0.25625	5.73171
2	15	Landsberg	0 MPa	dark	729	199	1.51875	0.414583	3.66332
2	16	Landsberg	0 MPa	dark	602	92	1.25417	0.191667	6.54348
2	17	Landsberg	0 MPa	dark	783	156	1.63125	0.325	5.01923
2	18	Landsberg	0 MPa	dark	784	124	1.63333	0.258333	6.32258
2	19	Landsberg	0 MPa	dark	665	139	1.38542	0.289583	4.78417
2	20	Landsberg	0 MPa	dark	768	102	1.6	0.2125	7.52941
2	21	Landsberg	0 MPa	dark	686	205	1.42917	0.427083	3.34634
2	22	Landsberg	0 MPa	dark	622	116	1.29583	0.241667	5.36207
3	1	Landsberg	-0,4 MPa	dark	310	96	0.645833	0.2	3.22917
3	2	Landsberg	-0,4 MPa	dark	218	124	0.454167	0.258333	1.75806
3	3	Landsberg	-0,4 MPa	dark	189	354	0.39375	0.7375	0.533898
3	4	Landsberg	-0,4 MPa	dark	218	65	0.454167	0.135417	3.35385
3	5	Landsberg	-0,4 MPa	dark	116	134	0.241667	0.279167	0.865672
3	6	Landsberg	-0,4 MPa	dark	134	346	0.279167	0.720833	0.387283
3	7	Landsberg	-0,4 MPa	dark	368	292	0.766667	0.608333	1.26027
3	8	Landsberg	-0,4 MPa	dark	143	297	0.297917	0.61875	0.481481
3	9	Landsberg	-0,4 MPa	dark	258	41	0.5375	0.0854167	6.29268
3	10	Landsberg	-0,4 MPa	dark	162	272	0.3375	0.566667	0.595588
3	11	Landsberg	-0,4 MPa	dark	220	300	0.458333	0.625	0.733333
3	12	Landsberg	-0,4 MPa	dark	298	155	0.620833	0.322917	1.92258
3	13	Landsberg	-0,4 MPa	dark	242	252	0.504167	0.525	0.960317
3	14	Landsberg	-0,4 MPa	dark	231	310	0.48125	0.645833	0.745161
3	15	Landsberg	-0,4 MPa	dark	210	112	0.4375	0.233333	1.875
4	1	Landsberg	-0,4 MPa	dark	241	313	0.502083	0.652083	0.769968
4	2	Landsberg	-0,4 MPa	dark	230	285	0.479167	0.59375	0.807018
4	3	Landsberg	-0,4 MPa	dark	361	193	0.752083	0.402083	1.87047
4	4	Landsberg	-0,4 MPa	dark	328	187	0.683333	0.389583	1.75401
4	5	Landsberg	-0,4 MPa	dark	267	300	0.55625	0.625	0.89
4	6	Landsberg	-0,4 MPa	dark	238	285	0.495833	0.59375	0.835088
4	7	Landsberg	-0,4 MPa	dark	260	351	0.541667	0.73125	0.740741
4	8	Landsberg	-0,4 MPa	dark	189	118	0.39375	0.245833	1.60169
4	9	Landsberg	-0,4 MPa	dark	282	175	0.5875	0.364583	1.61143
4	10	Landsberg	-0,4 MPa	dark	270	132	0.5625	0.275	2.04545
4	11	Landsberg	-0,4 MPa	dark	319	76	0.664583	0.158333	4.19737
4	12	Landsberg	-0,4 MPa	dark	291	211	0.60625	0.439583	1.37915
4	13	Landsberg	-0,4 MPa	dark	337	384	0.702083	0.8	0.877604
4	14	Landsberg	-0,4 MPa	dark	353	261	0.735417	0.54375	1.35249
4	15	Landsberg	-0,4 MPa	dark	453	255	0.94375	0.53125	1.77647
4	16	Landsberg	-0,4 MPa	dark	336	246	0.7	0.5125	1.36585
4	17	Landsberg	-0,4 MPa	dark	340	313	0.708333	0.652083	1.08626
4	18	Landsberg	-0,4 MPa	dark	206	266	0.429167	0.554167	0.774436
4	19	Landsberg	-0,4 MPa	dark	329	218	0.685417	0.454167	1.50917
4	20	Landsberg	-0,4 MPa	dark	228	272	0.475	0.566667	0.838235
5	1	Landsberg	-0,4 MPa	dark	310	96	0.645833	0.2	3.22917
5	2	Landsberg	-0,4 MPa	dark	218	124	0.454167	0.258333	1.75806
5	3	Landsberg	-0,4 MPa	dark	189	354	0.39375	0.7375	0.533898
5	4	Landsberg	-0,4 MPa	dark	218	65	0.454167	0.135417	3.35385
5	5	Landsberg	-0,4 MPa	dark	116	134	0.241667	0.279167	0.865672
5	6	Landsberg	-0,4 MPa	dark	134	346	0.279167	0.720833	0.387283
5	7	Landsberg	-0,4 MPa	dark	368	292	0.766667	0.608333	1.26027
5	8	Landsberg	-0,4 MPa	dark	143	297	0.297917	0.61875	0.481481
5	9	Landsberg	-0,4 MPa	dark	258	41	0.5375	0.0854167	6.29268
5	10	Landsberg	-0,4 MPa	dark	162	272	0.3375	0.566667	0.595588
5	11	Landsberg	-0,4 MPa	dark	220	300	0.458333	0.625	0.733333
5	12	Landsberg	-0,4 MPa	dark	298	155	0.620833	0.322917	1.92258
5	13	Landsberg	-0,4 MPa	dark	242	252	0.504167	0.525	0.960317
5	14	Landsberg	-0,4 MPa	dark	231	310	0.48125	0.645833	0.745161
5	15	Landsberg	-0,4 MPa	dark	210	112	0.4375	0.233333	1.875
5	16	Landsberg	-0,4 MPa	dark	241	313	0.502083	0.652083	0.769968
5	17	Landsberg	-0,4 MPa	dark	230	285	0.479167	0.59375	0.807018
5	18	Landsberg	-0,4 MPa	dark	361	193	0.752083	0.402083	1.87047
5	19	Landsberg	-0,4 MPa	dark	328	187	0.683333	0.389583	1.75401
5	20	Landsberg	-0,4 MPa	dark	267	300	0.55625	0.625	0.89
5	21	Landsberg	-0,4 MPa	dark	238	285	0.495833	0.59375	0.835088
5	22	Landsberg	-0,4 MPa	dark	260	351	0.541667	0.73125	0.740741
5	23	Landsberg	-0,4 MPa	dark	189	118	0.39375	0.245833	1.60169
5	24	Landsberg	-0,4 MPa	dark	282	175	0.5875	0.364583	1.61143
5	25	Landsberg	-0,4 MPa	dark	270	132	0.5625	0.275	2.04545
5	26	Landsberg	-0,4 MPa	dark	319	76	0.664583	0.158333	4.19737
5	27	Landsberg	-0,4 MPa	dark	291	211	0.60625	0.439583	1.37915
5	28	Landsberg	-0,4 MPa	dark	337	384	0.702083	0.8	0.877604
5	29	Landsberg	-0,4 MPa	dark	353	261	0.735417	0.54375	1.35249
5	30	Landsberg	-0,4 MPa	dark	453	255	0.94375	0.53125	1.77647
5	31	Landsberg	-0,4 MPa	dark	336	246	0.7	0.5125	1.36585
5	32	Landsberg	-0,4 MPa	dark	340	313	0.708333	0.652083	1.08626
5	33	Landsberg	-0,4 MPa	dark	206	266	0.429167	0.554167	0.774436
5	34	Landsberg	-0,4 MPa	dark	329	218	0.685417	0.454167	1.50917
5	35	Landsberg	-0,4 MPa	dark	228	272	0.475	0.566667	0.838235
technical replicate	line	water stress [MPa]	condition	additional information
1	B1	0 MPa	light
2	B1	0 MPa	dark
3	B1	-0,4 MPa	dark	technical replicate 1
4	B1	-0,4 MPa	dark	technical replicate 2
5	B1	-0,4 MPa	dark	technical replicate 1 + 2
technical replicate	individual	line	water stress [MPa]	condition	hypocotyl length [pixel]	root length [pixel]	hypocotyl length [cm]	root length [cm]	hypocotyl length/root length ratio [AU]
1	1	B1	0 MPa	light	31	230	0.0645833	0.479167	0.134783
1	2	B1	0 MPa	light	32	390	0.0666667	0.8125	0.0820513
1	3	B1	0 MPa	light	41	313	0.0854167	0.652083	0.13099
1	4	B1	0 MPa	light	39	543	0.08125	1.13125	0.0718232
1	5	B1	0 MPa	light	25	565	0.0520833	1.17708	0.0442478
1	6	B1	0 MPa	light	78	285	0.1625	0.59375	0.273684
1	7	B1	0 MPa	light	61	774	0.127083	1.6125	0.0788114
1	8	B1	0 MPa	light	64	410	0.133333	0.854167	0.156098
1	9	B1	0 MPa	light	49	1005	0.102083	2.09375	0.0487562
1	10	B1	0 MPa	light	87	217	0.18125	0.452083	0.400922
1	11	B1	0 MPa	light	50	569	0.104167	1.18542	0.0878735
1	12	B1	0 MPa	light	67	557	0.139583	1.16042	0.120287
1	13	B1	0 MPa	light	37	437	0.0770833	0.910417	0.0846682
2	1	B1	0 MPa	dark	118	63	0.245833	0.13125	1.87302
2	2	B1	0 MPa	dark	135	202	0.28125	0.420833	0.668317
2	3	B1	0 MPa	dark	462	283	0.9625	0.589583	1.63251
2	4	B1	0 MPa	dark	364	196	0.758333	0.408333	1.85714
2	5	B1	0 MPa	dark	393	230	0.81875	0.479167	1.7087
2	6	B1	0 MPa	dark	174	100	0.3625	0.208333	1.74
2	7	B1	0 MPa	dark	380	117	0.791667	0.24375	3.24786
2	8	B1	0 MPa	dark	134	126	0.279167	0.2625	1.06349
2	9	B1	0 MPa	dark	350	192	0.729167	0.4	1.82292
2	10	B1	0 MPa	dark	134	132	0.279167	0.275	1.01515
2	11	B1	0 MPa	dark	129	159	0.26875	0.33125	0.811321
2	12	B1	0 MPa	dark	146	200	0.304167	0.416667	0.73
2	13	B1	0 MPa	dark	140	183	0.291667	0.38125	0.765027
2	14	B1	0 MPa	dark	433	234	0.902083	0.4875	1.85043
2	15	B1	0 MPa	dark	376	112	0.783333	0.233333	3.35714
2	16	B1	0 MPa	dark	382	217	0.795833	0.452083	1.76037
2	17	B1	0 MPa	dark	402	210	0.8375	0.4375	1.91429
2	18	B1	0 MPa	dark	327	105	0.68125	0.21875	3.11429
2	19	B1	0 MPa	dark	413	187	0.860417	0.389583	2.20856
2	20	B1	0 MPa	dark	387	140	0.80625	0.291667	2.76429
2	21	B1	0 MPa	dark	448	254	0.933333	0.529167	1.76378
2	22	B1	0 MPa	dark	451	259	0.939583	0.539583	1.74131
3	1	B1	-0,4 MPa	dark	661	266	1.37708	0.554167	2.48496
3	2	B1	-0,4 MPa	dark	727	274	1.51458	0.570833	2.65328
3	3	B1	-0,4 MPa	dark	353	43	0.735417	0.0895833	8.2093
3	4	B1	-0,4 MPa	dark	107	380	0.222917	0.791667	0.281579
3	5	B1	-0,4 MPa	dark	293	301	0.610417	0.627083	0.973422
3	6	B1	-0,4 MPa	dark	84	227	0.175	0.472917	0.370044
3	7	B1	-0,4 MPa	dark	247	405	0.514583	0.84375	0.609877
3	8	B1	-0,4 MPa	dark	360	262	0.75	0.545833	1.37405
3	9	B1	-0,4 MPa	dark	306	372	0.6375	0.775	0.822581
3	10	B1	-0,4 MPa	dark	536	128	1.11667	0.266667	4.1875
3	11	B1	-0,4 MPa	dark	126	327	0.2625	0.68125	0.385321
3	12	B1	-0,4 MPa	dark	97	322	0.202083	0.670833	0.301242
3	13	B1	-0,4 MPa	dark	337	378	0.702083	0.7875	0.891534
3	14	B1	-0,4 MPa	dark	322	275	0.670833	0.572917	1.17091
3	15	B1	-0,4 MPa	dark	280	291	0.583333	0.60625	0.962199
3	16	B1	-0,4 MPa	dark	420	464	0.875	0.966667	0.905172
3	17	B1	-0,4 MPa	dark	288	100	0.6	0.208333	2.88
3	18	B1	-0,4 MPa	dark	500	238	1.04167	0.495833	2.10084
3	19	B1	-0,4 MPa	dark	319	266	0.664583	0.554167	1.19925
4	1	B1	-0,4 MPa	dark	272	303	0.566667	0.63125	0.89769
4	2	B1	-0,4 MPa	dark	364	255	0.758333	0.53125	1.42745
4	3	B1	-0,4 MPa	dark	665	214	1.38542	0.445833	3.10748
4	4	B1	-0,4 MPa	dark	359	472	0.747917	0.983333	0.760593
4	5	B1	-0,4 MPa	dark	387	421	0.80625	0.877083	0.91924
4	6	B1	-0,4 MPa	dark	283	278	0.589583	0.579167	1.01799
4	7	B1	-0,4 MPa	dark	332	286	0.691667	0.595833	1.16084
4	8	B1	-0,4 MPa	dark	631	92	1.31458	0.191667	6.8587
4	9	B1	-0,4 MPa	dark	508	306	1.05833	0.6375	1.66013
4	10	B1	-0,4 MPa	dark	545	305	1.13542	0.635417	1.78689
4	11	B1	-0,4 MPa	dark	606	145	1.2625	0.302083	4.17931
4	12	B1	-0,4 MPa	dark	469	321	0.977083	0.66875	1.46106
4	13	B1	-0,4 MPa	dark	570	300	1.1875	0.625	1.9
4	14	B1	-0,4 MPa	dark	644	265	1.34167	0.552083	2.43019
4	15	B1	-0,4 MPa	dark	318	247	0.6625	0.514583	1.28745
4	16	B1	-0,4 MPa	dark	309	233	0.64375	0.485417	1.32618
4	17	B1	-0,4 MPa	dark	207	286	0.43125	0.595833	0.723776
4	18	B1	-0,4 MPa	dark	597	168	1.24375	0.35	3.55357
5	1	B1	-0,4 MPa	dark	661	266	1.37708	0.554167	2.48496
5	2	B1	-0,4 MPa	dark	727	274	1.51458	0.570833	2.65328
5	3	B1	-0,4 MPa	dark	353	43	0.735417	0.0895833	8.2093
5	4	B1	-0,4 MPa	dark	107	380	0.222917	0.791667	0.281579
5	5	B1	-0,4 MPa	dark	293	301	0.610417	0.627083	0.973422
5	6	B1	-0,4 MPa	dark	84	227	0.175	0.472917	0.370044
5	7	B1	-0,4 MPa	dark	247	405	0.514583	0.84375	0.609877
5	8	B1	-0,4 MPa	dark	360	262	0.75	0.545833	1.37405
5	9	B1	-0,4 MPa	dark	306	372	0.6375	0.775	0.822581
5	10	B1	-0,4 MPa	dark	536	128	1.11667	0.266667	4.1875
5	11	B1	-0,4 MPa	dark	126	327	0.2625	0.68125	0.385321
5	12	B1	-0,4 MPa	dark	97	322	0.202083	0.670833	0.301242
5	13	B1	-0,4 MPa	dark	337	378	0.702083	0.7875	0.891534
5	14	B1	-0,4 MPa	dark	322	275	0.670833	0.572917	1.17091
5	15	B1	-0,4 MPa	dark	280	291	0.583333	0.60625	0.962199
5	16	B1	-0,4 MPa	dark	420	464	0.875	0.966667	0.905172
5	17	B1	-0,4 MPa	dark	288	100	0.6	0.208333	2.88
5	18	B1	-0,4 MPa	dark	500	238	1.04167	0.495833	2.10084
5	19	B1	-0,4 MPa	dark	319	266	0.664583	0.554167	1.19925
5	20	B1	-0,4 MPa	dark	272	303	0.566667	0.63125	0.89769
5	21	B1	-0,4 MPa	dark	364	255	0.758333	0.53125	1.42745
5	22	B1	-0,4 MPa	dark	665	214	1.38542	0.445833	3.10748
5	23	B1	-0,4 MPa	dark	359	472	0.747917	0.983333	0.760593
5	24	B1	-0,4 MPa	dark	387	421	0.80625	0.877083	0.91924
5	25	B1	-0,4 MPa	dark	283	278	0.589583	0.579167	1.01799
5	26	B1	-0,4 MPa	dark	332	286	0.691667	0.595833	1.16084
5	27	B1	-0,4 MPa	dark	631	92	1.31458	0.191667	6.8587
5	28	B1	-0,4 MPa	dark	508	306	1.05833	0.6375	1.66013
5	29	B1	-0,4 MPa	dark	545	305	1.13542	0.635417	1.78689
5	30	B1	-0,4 MPa	dark	606	145	1.2625	0.302083	4.17931
5	31	B1	-0,4 MPa	dark	469	321	0.977083	0.66875	1.46106
5	32	B1	-0,4 MPa	dark	570	300	1.1875	0.625	1.9
5	33	B1	-0,4 MPa	dark	644	265	1.34167	0.552083	2.43019
5	34	B1	-0,4 MPa	dark	318	247	0.6625	0.514583	1.28745
5	35	B1	-0,4 MPa	dark	309	233	0.64375	0.485417	1.32618
5	36	B1	-0,4 MPa	dark	207	286	0.43125	0.595833	0.723776
5	37	B1	-0,4 MPa	dark	597	168	1.24375	0.35	3.55357

## Sheet: Fig3A
Fig. 3A
line	water stress [MPa]	condition	hypocotyl length [cm]	root length [cm]	hypocotyl length/root length ratio [AU]		T-test	hypocotyl length	root length	hypocotyl length/root length ratio
Columbia	0 MPa	light	0.16875	3.05625	0.0552147		light --> dark	3.16464e-37	3.43631e-34	1.08548e-25
Columbia	0 MPa	light	0.21875	3.92708	0.0557029		dark --> -0.4 MPa	3.3759e-18	2.2887e-15	7.02314e-24
Columbia	0 MPa	light	0.1625	3.52083	0.0461538		dark --> -0.6 MPa	8.47355e-13	1.73919e-15	1.63445e-20
Columbia	0 MPa	light	0.172917	3.82292	0.0452316		-0.4 MPa --> -0.6 MPa	0.0284331	0.462386	0.193982
Columbia	0 MPa	light	0.189583	3.55208	0.0533724
Columbia	0 MPa	light	0.185417	2.64792	0.0700236
Columbia	0 MPa	light	0.189583	4.05208	0.0467866
Columbia	0 MPa	light	0.2	4.21667	0.0474308
Columbia	0 MPa	light	0.220833	4.01875	0.0549508
Columbia	0 MPa	light	0.177083	3.74583	0.0472747
Columbia	0 MPa	light	0.197917	3.52292	0.0561798
Columbia	0 MPa	light	0.254167	3.77917	0.0672547
Columbia	0 MPa	light	0.225	3.90417	0.0576307
Columbia	0 MPa	light	0.320833	4.32292	0.0742169
Columbia	0 MPa	light	0.3	4.18542	0.0716775
Columbia	0 MPa	light	0.179167	3.51875	0.0509177
Columbia	0 MPa	light	0.2125	4.0375	0.0526316
Columbia	0 MPa	light	0.21875	3.51667	0.0622038
Columbia	0 MPa	light	0.179167	3.54792	0.0504991
Columbia	0 MPa	light	0.24375	3.76667	0.0647124
Columbia	0 MPa	dark	1.94375	0.310417	6.26174
Columbia	0 MPa	dark	2.2375	0.4125	5.42424
Columbia	0 MPa	dark	2.38333	0.491667	4.84746
Columbia	0 MPa	dark	2.125	0.310417	6.84564
Columbia	0 MPa	dark	1.94167	0.339583	5.71779
Columbia	0 MPa	dark	2.37292	0.308333	7.69595
Columbia	0 MPa	dark	2.2	0.3125	7.04
Columbia	0 MPa	dark	2.1375	0.379167	5.63736
Columbia	0 MPa	dark	2.1875	0.395833	5.52632
Columbia	0 MPa	dark	1.91875	0.270833	7.08462
Columbia	0 MPa	dark	2.34167	0.445833	5.25234
Columbia	0 MPa	dark	1.94583	0.5625	3.45926
Columbia	0 MPa	dark	2.14792	0.39375	5.45503
Columbia	0 MPa	dark	1.93333	0.4	4.83333
Columbia	0 MPa	dark	2.25	0.302083	7.44828
Columbia	0 MPa	dark	1.83125	0.289583	6.32374
Columbia	0 MPa	dark	2.25833	0.620833	3.63758
Columbia	0 MPa	dark	2.09375	0.325	6.44231
Columbia	0 MPa	dark	2.0375	0.410417	4.96447
Columbia	0 MPa	dark	1.98542	0.308333	6.43919
Columbia	0 MPa	dark	1.96667	0.33125	5.93711
Columbia	0 MPa	dark	1.80417	0.316667	5.69737
Columbia	0 MPa	dark	1.89167	0.341667	5.53659
Columbia	-0.4 MPa	dark	1.50625	0.654167	2.30255
Columbia	-0.4 MPa	dark	1.17708	0.816667	1.44133
Columbia	-0.4 MPa	dark	0.99375	0.939583	1.05765
Columbia	-0.4 MPa	dark	1.45625	1.13333	1.28493
Columbia	-0.4 MPa	dark	1	1.09792	0.910816
Columbia	-0.4 MPa	dark	1.59375	0.879167	1.8128
Columbia	-0.4 MPa	dark	1.43125	0.835417	1.71322
Columbia	-0.4 MPa	dark	1.00833	1.22083	0.825939
Columbia	-0.4 MPa	dark	1.50417	0.916667	1.64091
Columbia	-0.4 MPa	dark	1.175	0.764583	1.53678
Columbia	-0.4 MPa	dark	1.13125	1.06667	1.06055
Columbia	-0.4 MPa	dark	1.80208	0.93125	1.93512
Columbia	-0.4 MPa	dark	0.95625	1.32917	0.719436
Columbia	-0.4 MPa	dark	1.01458	1.15833	0.875899
Columbia	-0.4 MPa	dark	1.01667	1.44375	0.704185
Columbia	-0.4 MPa	dark	1.15417	0.79375	1.45407
Columbia	-0.4 MPa	dark	1.52917	0.9	1.69907
Columbia	-0.4 MPa	dark	1.11042	0.9375	1.18444
Columbia	-0.4 MPa	dark	1.78333	0.620833	2.87248
Columbia	-0.4 MPa	dark	1.50625	1.12083	1.34387
Columbia	-0.4 MPa	dark	1.2375	0.910417	1.35927
Columbia	-0.4 MPa	dark	1.34792	0.5625	2.3963
Columbia	-0.4 MPa	dark	1.30417	0.8625	1.51208
Columbia	-0.4 MPa	dark	1.13333	1.2625	0.89769
Columbia	-0.4 MPa	dark	1.2375	0.88125	1.40426
Columbia	-0.4 MPa	dark	1.27292	0.520833	2.444
Columbia	-0.4 MPa	dark	1.29375	0.827083	1.56423
Columbia	-0.4 MPa	dark	1.1	1.175	0.93617
Columbia	-0.6 MPa	dark	1.30417	1.35833	0.960123
Columbia	-0.6 MPa	dark	1.18125	0.814583	1.45013
Columbia	-0.6 MPa	dark	1.45417	1.02708	1.41582
Columbia	-0.6 MPa	dark	1.90833	0.89375	2.1352
Columbia	-0.6 MPa	dark	1.22292	0.7625	1.60383
Columbia	-0.6 MPa	dark	1.14375	0.858333	1.33252
Columbia	-0.6 MPa	dark	1.34167	0.697917	1.92239
Columbia	-0.6 MPa	dark	1.18333	0.99375	1.19078
Columbia	-0.6 MPa	dark	1.35625	0.714583	1.89796
Columbia	-0.6 MPa	dark	1.20833	0.914583	1.32118
Columbia	-0.6 MPa	dark	1.12917	0.860417	1.31235
Columbia	-0.6 MPa	dark	1.86875	1.00625	1.85714
Columbia	-0.6 MPa	dark	1.2625	0.9125	1.38356
Columbia	-0.6 MPa	dark	1.825	0.708333	2.57647
Columbia	-0.6 MPa	dark	1.38125	1.0375	1.33133
Columbia	-0.6 MPa	dark	1.36458	0.727083	1.87679
Columbia	-0.6 MPa	dark	1.56042	0.622917	2.50502
Columbia	-0.6 MPa	dark	1.825	0.79375	2.29921
Columbia	-0.6 MPa	dark	1.27917	1.05417	1.21344
Columbia	-0.6 MPa	dark	1.59583	1.28333	1.24351
Columbia	-0.6 MPa	dark	1.42292	0.75625	1.88154
Columbia	-0.6 MPa	dark	1.76458	1.0875	1.62261

## Sheet: Fig3B
Fig. 3B
line	water stress [MPa]	condition	hypocotyl length [pixel]	root length [pixel]	hypocotyl length [cm]	root length [cm]	hypocotyl length/root length ratio [AU]	mean hypocotyl length [cm]	stdev hypocotyl length	mean root length [cm]	stdev root length	mean hypocotyl length/root length ratio [AU]	stdev hypocotyl length/root length ratio
cpd	0 MPa	dark	186	171	0.3875	0.35625	1.08772
cpd	0 MPa	dark	184	180	0.383333	0.375	1.02222
cpd	0 MPa	dark	145	137	0.302083	0.285417	1.05839
cpd	0 MPa	dark	210	216	0.4375	0.45	0.972222
cpd	0 MPa	dark	185	165	0.385417	0.34375	1.12121
cpd	0 MPa	dark	163	174	0.339583	0.3625	0.936782
cpd	0 MPa	dark	214	252	0.445833	0.525	0.849206
cpd	0 MPa	dark	184	198	0.383333	0.4125	0.929293
cpd	0 MPa	dark	101	91	0.210417	0.189583	1.10989
cpd	0 MPa	dark	148	176	0.308333	0.366667	0.840909
cpd	0 MPa	dark	177	216	0.36875	0.45	0.819444
cpd	0 MPa	dark	170	140	0.354167	0.291667	1.21429
cpd	0 MPa	dark	200	178	0.416667	0.370833	1.1236
cpd	0 MPa	dark	112	83	0.233333	0.172917	1.3494
cpd	0 MPa	dark	122	109	0.254167	0.227083	1.11927
cpd	0 MPa	dark	152	149	0.316667	0.310417	1.02013
cpd	0 MPa	dark	197	141	0.410417	0.29375	1.39716
cpd	0 MPa	dark	219	209	0.45625	0.435417	1.04785
cpd	0 MPa	dark	199	112	0.414583	0.233333	1.77679
cpd	0 MPa	dark	191	185	0.397917	0.385417	1.03243
cpd	0 MPa	dark	170	197	0.354167	0.410417	0.862944
cpd	0 MPa	dark	154	120	0.320833	0.25	1.28333
cpd	0 MPa	dark	112	94	0.233333	0.195833	1.19149
cpd	0 MPa	dark	138	125	0.2875	0.260417	1.104
cpd	0 MPa	dark	221	191	0.460417	0.397917	1.15707
cpd	0 MPa	dark	162	151	0.3375	0.314583	1.07285
cpd	0 MPa	dark	211	180	0.439583	0.375	1.17222
cpd	0 MPa	dark	198	231	0.4125	0.48125	0.857143
cpd	0 MPa	dark	193	167	0.402083	0.347917	1.15569
cpd	0 MPa	dark	154	151	0.320833	0.314583	1.01987
cpd	0 MPa	dark	196	147	0.408333	0.30625	1.33333
cpd	0 MPa	dark	176	121	0.366667	0.252083	1.45455
cpd	0 MPa	dark	191	218	0.397917	0.454167	0.876147
cpd	0 MPa	dark	206	169	0.429167	0.352083	1.21893
cpd	0 MPa	dark	172	145	0.358333	0.302083	1.18621
cpd	0 MPa	dark	170	121	0.354167	0.252083	1.40496
cpd	0 MPa	dark	171	107	0.35625	0.222917	1.59813
cpd	0 MPa	dark	132	125	0.275	0.260417	1.056
cpd	0 MPa	dark	177	211	0.36875	0.439583	0.838863
cpd	0 MPa	dark	185	227	0.385417	0.472917	0.814978
cpd	0 MPa	dark	177	202	0.36875	0.420833	0.876238
cpd	0 MPa	dark	179	307	0.372917	0.639583	0.583062
cpd	0 MPa	dark	133	98	0.277083	0.204167	1.35714
cpd	0 MPa	dark	176	158	0.366667	0.329167	1.11392
cpd	0 MPa	dark	198	164	0.4125	0.341667	1.20732
cpd	0 MPa	dark	199	176	0.414583	0.366667	1.13068
cpd	0 MPa	dark	166	194	0.345833	0.404167	0.85567
cpd	0 MPa	dark	169	103	0.352083	0.214583	1.64078
cpd	0 MPa	dark	171	126	0.35625	0.2625	1.35714
cpd	0 MPa	dark	203	267	0.422917	0.55625	0.7603
cpd	0 MPa	dark	147	185	0.30625	0.385417	0.794595
cpd	0 MPa	dark	211	146	0.439583	0.304167	1.44521
cpd	0 MPa	dark	193	138	0.402083	0.2875	1.39855
cpd	0 MPa	dark	189	218	0.39375	0.454167	0.866972
cpd	0 MPa	dark	190	199	0.395833	0.414583	0.954774
cpd	0 MPa	dark	183	197	0.38125	0.410417	0.928934
cpd	0 MPa	dark	164	173	0.341667	0.360417	0.947977	0.365351	0.0575557	0.348355	0.0964273	1.10011	0.239226
cpd	-0,4 MPa	darkW	137	196	0.285417	0.408333	0.69898
cpd	-0,4 MPa	darkW	121	161	0.252083	0.335417	0.751553
cpd	-0,4 MPa	darkW	154	193	0.320833	0.402083	0.797927
cpd	-0,4 MPa	darkW	114	212	0.2375	0.441667	0.537736
cpd	-0,4 MPa	darkW	140	231	0.291667	0.48125	0.606061
cpd	-0,4 MPa	darkW	130	151	0.270833	0.314583	0.860927
cpd	-0,4 MPa	darkW	140	143	0.291667	0.297917	0.979021
cpd	-0,4 MPa	darkW	126	205	0.2625	0.427083	0.614634
cpd	-0,4 MPa	darkW	137	128	0.285417	0.266667	1.07031
cpd	-0,4 MPa	darkW	170	205	0.354167	0.427083	0.829268
cpd	-0,4 MPa	darkW	130	258	0.270833	0.5375	0.503876
cpd	-0,4 MPa	darkW	120	271	0.25	0.564583	0.442804
cpd	-0,4 MPa	darkW	146	139	0.304167	0.289583	1.05036
cpd	-0,4 MPa	darkW	157	332	0.327083	0.691667	0.472892
cpd	-0,4 MPa	darkW	174	154	0.3625	0.320833	1.12987
cpd	-0,4 MPa	darkW	169	153	0.352083	0.31875	1.10458
cpd	-0,4 MPa	darkW	116	279	0.241667	0.58125	0.415771
cpd	-0,4 MPa	darkW	142	184	0.295833	0.383333	0.771739
cpd	-0,4 MPa	darkW	87	86	0.18125	0.179167	1.01163
cpd	-0,4 MPa	darkW	119	160	0.247917	0.333333	0.74375
cpd	-0,4 MPa	darkW	130	187	0.270833	0.389583	0.695187
cpd	-0,4 MPa	darkW	156	295	0.325	0.614583	0.528814
cpd	-0,4 MPa	darkW	68	76	0.141667	0.158333	0.894737
cpd	-0,4 MPa	darkW	163	222	0.339583	0.4625	0.734234
cpd	-0,4 MPa	darkW	119	171	0.247917	0.35625	0.695906
cpd	-0,4 MPa	darkW	114	144	0.2375	0.3	0.791667
cpd	-0,4 MPa	darkW	131	240	0.272917	0.5	0.545833
cpd	-0,4 MPa	darkW	134	176	0.279167	0.366667	0.761364
cpd	-0,4 MPa	darkW	114	141	0.2375	0.29375	0.808511
cpd	-0,4 MPa	darkW	170	327	0.354167	0.68125	0.519878
cpd	-0,4 MPa	darkW	179	310	0.372917	0.645833	0.577419
cpd	-0,4 MPa	darkW	136	230	0.283333	0.479167	0.591304
cpd	-0,4 MPa	darkW	138	137	0.2875	0.285417	1.0073
cpd	-0,4 MPa	darkW	117	240	0.24375	0.5	0.4875
cpd	-0,4 MPa	darkW	123	160	0.25625	0.333333	0.76875
cpd	-0,4 MPa	darkW	135	239	0.28125	0.497917	0.564854
cpd	-0,4 MPa	darkW	138	275	0.2875	0.572917	0.501818
cpd	-0,4 MPa	darkW	121	171	0.252083	0.35625	0.707602
cpd	-0,4 MPa	darkW	125	316	0.260417	0.658333	0.39557
cpd	-0,4 MPa	darkW	121	200	0.252083	0.416667	0.605
cpd	-0,4 MPa	darkW	106	190	0.220833	0.395833	0.557895
cpd	-0,4 MPa	darkW	138	141	0.2875	0.29375	0.978723
cpd	-0,4 MPa	darkW	126	253	0.2625	0.527083	0.498024
cpd	-0,4 MPa	darkW	152	309	0.316667	0.64375	0.491909
cpd	-0,4 MPa	darkW	153	197	0.31875	0.410417	0.77665
cpd	-0,4 MPa	darkW	135	195	0.28125	0.40625	0.692308
cpd	-0,4 MPa	darkW	146	159	0.304167	0.33125	0.918239
cpd	-0,4 MPa	darkW	157	202	0.327083	0.420833	0.777228
cpd	-0,4 MPa	darkW	132	203	0.275	0.422917	0.650246
cpd	-0,4 MPa	darkW	134	233	0.279167	0.485417	0.575107
cpd	-0,4 MPa	darkW	125	296	0.260417	0.616667	0.422297
cpd	-0,4 MPa	darkW	156	305	0.325	0.635417	0.511475
cpd	-0,4 MPa	darkW	174	200	0.3625	0.416667	0.87
cpd	-0,4 MPa	darkW	148	361	0.308333	0.752083	0.409972
cpd	-0,4 MPa	darkW	173	254	0.360417	0.529167	0.681102
cpd	-0,4 MPa	darkW	141	173	0.29375	0.360417	0.815029
cpd	-0,4 MPa	darkW	109	82	0.227083	0.170833	1.32927
cpd	-0,4 MPa	darkW	158	338	0.329167	0.704167	0.467456
cpd	-0,4 MPa	darkW	179	122	0.372917	0.254167	1.46721
cpd	-0,4 MPa	darkW	142	310	0.295833	0.645833	0.458065
cpd	-0,4 MPa	darkW	188	228	0.391667	0.475	0.824561
cpd	-0,4 MPa	darkW	132	201	0.275	0.41875	0.656716
cpd	-0,4 MPa	darkW	112	124	0.233333	0.258333	0.903226
cpd	-0,4 MPa	darkW	126	245	0.2625	0.510417	0.514286
cpd	-0,4 MPa	darkW	119	121	0.247917	0.252083	0.983471
cpd	-0,4 MPa	darkW	129	179	0.26875	0.372917	0.72067
cpd	-0,4 MPa	darkW	139	121	0.289583	0.252083	1.14876
cpd	-0,4 MPa	darkW	121	172	0.252083	0.358333	0.703488
cpd	-0,4 MPa	darkW	120	236	0.25	0.491667	0.508475
cpd	-0,4 MPa	darkW	140	256	0.291667	0.533333	0.546875
cpd	-0,4 MPa	darkW	127	142	0.264583	0.295833	0.894366
cpd	-0,4 MPa	darkW	112	330	0.233333	0.6875	0.339394
cpd	-0,4 MPa	darkW	143	222	0.297917	0.4625	0.644144
cpd	-0,4 MPa	darkW	170	233	0.354167	0.485417	0.729614
cpd	-0,4 MPa	darkW	150	189	0.3125	0.39375	0.793651
cpd	-0,4 MPa	darkW	98	186	0.204167	0.3875	0.526882
cpd	-0,4 MPa	darkW	102	186	0.2125	0.3875	0.548387
cpd	-0,4 MPa	darkW	108	63	0.225	0.13125	1.71429
cpd	-0,4 MPa	darkW	89	101	0.185417	0.210417	0.881188
cpd	-0,4 MPa	darkW	142	105	0.295833	0.21875	1.35238
cpd	-0,4 MPa	darkW	153	176	0.31875	0.366667	0.869318
cpd	-0,4 MPa	darkW	129	194	0.26875	0.404167	0.664948
cpd	-0,4 MPa	darkW	117	312	0.24375	0.65	0.375
cpd	-0,4 MPa	darkW	133	333	0.277083	0.69375	0.399399
cpd	-0,4 MPa	darkW	157	240	0.327083	0.5	0.654167
cpd	-0,4 MPa	darkW	124	191	0.258333	0.397917	0.649215
cpd	-0,4 MPa	darkW	130	166	0.270833	0.345833	0.783133
cpd	-0,4 MPa	darkW	138	175	0.2875	0.364583	0.788571
cpd	-0,4 MPa	darkW	127	246	0.264583	0.5125	0.51626
cpd	-0,4 MPa	darkW	98	290	0.204167	0.604167	0.337931
cpd	-0,4 MPa	darkW	103	156	0.214583	0.325	0.660256	0.279785	0.0462539	0.429029	0.141118	0.720419	0.252318

## Sheet: Fig3C
Fig. 3C
line	water stress [MPa]	condition	hypocotyl length [pixel]	root length [pixel]	hypocotyl length [cm]	root length [cm]	hypocotyl length/root length ratio [AU]	mean hypocotyl length [cm]	stdev hypocotyl length	mean root length [cm]	stdev root length	mean hypocotyl length/root length ratio [AU]	stdev hypocotyl length/root length ratio
bri1brl1brl3	0 MPa	dark	84	126	0.175	0.2625	0.666667
bri1brl1brl3	0 MPa	dark	74	102	0.154167	0.2125	0.72549
bri1brl1brl3	0 MPa	dark	78	106	0.1625	0.220833	0.735849
bri1brl1brl3	0 MPa	dark	90	111	0.1875	0.23125	0.810811
bri1brl1brl3	0 MPa	dark	75	98	0.15625	0.204167	0.765306
bri1brl1brl3	0 MPa	dark	67	95	0.139583	0.197917	0.705263
bri1brl1brl3	0 MPa	dark	84	146	0.175	0.304167	0.575342
bri1brl1brl3	0 MPa	dark	77	89	0.160417	0.185417	0.865169
bri1brl1brl3	0 MPa	dark	69	83	0.14375	0.172917	0.831325
bri1brl1brl3	0 MPa	dark	86	88	0.179167	0.183333	0.977273
bri1brl1brl3	0 MPa	dark	86	165	0.179167	0.34375	0.521212
bri1brl1brl3	0 MPa	dark	64	154	0.133333	0.320833	0.415584
bri1brl1brl3	0 MPa	dark	70	202	0.145833	0.420833	0.346535
bri1brl1brl3	0 MPa	dark	66	128	0.1375	0.266667	0.515625
bri1brl1brl3	0 MPa	dark	73	111	0.152083	0.23125	0.657658
bri1brl1brl3	0 MPa	dark	62	142	0.129167	0.295833	0.43662
bri1brl1brl3	0 MPa	dark	82	135	0.170833	0.28125	0.607407
bri1brl1brl3	0 MPa	dark	79	96	0.164583	0.2	0.822917
bri1brl1brl3	0 MPa	dark	84	171	0.175	0.35625	0.491228
bri1brl1brl3	0 MPa	dark	76	106	0.158333	0.220833	0.716981
bri1brl1brl3	0 MPa	dark	70	165	0.145833	0.34375	0.424242
bri1brl1brl3	0 MPa	dark	92	74	0.191667	0.154167	1.24324
bri1brl1brl3	0 MPa	dark	60	92	0.125	0.191667	0.652174
bri1brl1brl3	0 MPa	dark	54	89	0.1125	0.185417	0.606742
bri1brl1brl3	0 MPa	dark	73	195	0.152083	0.40625	0.374359
bri1brl1brl3	0 MPa	dark	67	114	0.139583	0.2375	0.587719
bri1brl1brl3	0 MPa	dark	81	135	0.16875	0.28125	0.6
bri1brl1brl3	0 MPa	dark	70	76	0.145833	0.158333	0.921053
bri1brl1brl3	0 MPa	dark	82	79	0.170833	0.164583	1.03797
bri1brl1brl3	0 MPa	dark	85	192	0.177083	0.4	0.442708
bri1brl1brl3	0 MPa	dark	80	122	0.166667	0.254167	0.655738
bri1brl1brl3	0 MPa	dark	96	105	0.2	0.21875	0.914286
bri1brl1brl3	0 MPa	dark	71	113	0.147917	0.235417	0.628319
bri1brl1brl3	0 MPa	dark	74	97	0.154167	0.202083	0.762887
bri1brl1brl3	0 MPa	dark	63	85	0.13125	0.177083	0.741176
bri1brl1brl3	0 MPa	dark	66	97	0.1375	0.202083	0.680412
bri1brl1brl3	0 MPa	dark	79	86	0.164583	0.179167	0.918605
bri1brl1brl3	0 MPa	dark	87	116	0.18125	0.241667	0.75
bri1brl1brl3	0 MPa	dark	68	111	0.141667	0.23125	0.612613	0.157265	0.0198672	0.245566	0.0709866	0.685757	0.193051
bri1brl1brl3	-0,4 MPa	darkW	73	208	0.152083	0.433333	0.350962
bri1brl1brl3	-0,4 MPa	darkW	77	259	0.160417	0.539583	0.297297
bri1brl1brl3	-0,4 MPa	darkW	57	157	0.11875	0.327083	0.363057
bri1brl1brl3	-0,4 MPa	darkW	57	330	0.11875	0.6875	0.172727
bri1brl1brl3	-0,4 MPa	darkW	63	230	0.13125	0.479167	0.273913
bri1brl1brl3	-0,4 MPa	darkW	45	287	0.09375	0.597917	0.156794
bri1brl1brl3	-0,4 MPa	darkW	61	228	0.127083	0.475	0.267544
bri1brl1brl3	-0,4 MPa	darkW	59	148	0.122917	0.308333	0.398649
bri1brl1brl3	-0,4 MPa	darkW	64	353	0.133333	0.735417	0.181303
bri1brl1brl3	-0,4 MPa	darkW	77	66	0.160417	0.1375	1.16667
bri1brl1brl3	-0,4 MPa	darkW	59	121	0.122917	0.252083	0.487603
bri1brl1brl3	-0,4 MPa	darkW	62	245	0.129167	0.510417	0.253061
bri1brl1brl3	-0,4 MPa	darkW	65	121	0.135417	0.252083	0.53719
bri1brl1brl3	-0,4 MPa	darkW	62	79	0.129167	0.164583	0.78481
bri1brl1brl3	-0,4 MPa	darkW	57	198	0.11875	0.4125	0.287879
bri1brl1brl3	-0,4 MPa	darkW	55	85	0.114583	0.177083	0.647059	0.129297	0.0171538	0.405599	0.18442	0.414157	0.265924

## Sheet: Fig3D
Fig. 3D
line	condition	hypocotyl length [cm]	root length [cm]	hypocotyl length/root length ratio [AU]	mean hypocotyl length [cm]	stdev hypocotyl length	mean root length [cm]	stdev root length	mean hypocotyl length/root ratio [AU]	stdev hypocotyl length/root ratio
bin2-1	dark	0.414583	0.652083	0.635783
bin2-1	dark	0.38125	0.591667	0.644366
bin2-1	dark	0.447917	0.75625	0.592287
bin2-1	dark	0.397917	0.604167	0.658621
bin2-1	dark	0.385417	0.479167	0.804348
bin2-1	dark	0.754167	0.29375	2.56738
bin2-1	dark	0.416667	0.65	0.641026
bin2-1	dark	0.377083	0.647917	0.581994
bin2-1	dark	0.354167	0.74375	0.47619	0.436574	0.122156	0.602083	0.141873	0.844666	0.651695
bin2-1	darkW	0.352083	0.60625	0.580756
bin2-1	darkW	0.345833	0.64375	0.537217
bin2-1	darkW	0.345833	0.604167	0.572414
bin2-1	darkW	0.379167	0.775	0.489247
bin2-1	darkW	0.252083	0.435417	0.578947
bin2-1	darkW	0.44375	0.454167	0.977064
bin2-1	darkW	0.435417	0.675	0.645062
bin2-1	darkW	0.329167	0.7125	0.461988
bin2-1	darkW	0.295833	0.735417	0.402266
bin2-1	darkW	0.297917	0.7375	0.403955
bin2-1	darkW	0.345833	0.78125	0.442667
bin2-1	darkW	0.39375	0.558333	0.705224
bin2-1	darkW	0.245833	0.429167	0.572816
bin2-1	darkW	0.402083	0.547917	0.73384
bin2-1	darkW	0.385417	0.739583	0.521127
bin2-1	darkW	0.4	0.689583	0.58006
bin2-1	darkW	0.23125	0.420833	0.549505
bin2-1	darkW	0.275	0.79375	0.346457
bin2-1	darkW	0.354167	0.852083	0.415648
bin2-1	darkW	0.304167	0.69375	0.438438
bin2-1	darkW	0.297917	0.714583	0.41691
bin2-1	darkW	0.329167	0.83125	0.39599	0.338258	0.0593016	0.655966	0.132762	0.534891	0.14284

## Sheet: Fig3E
Fig. 3E
line	condition	hypocotyl length [cm]	root length [cm]	hypocotyl length/root length ratio [AU]	technical replicate	mean hypocotyl length [cm]	stdev hypocotyl length	mean root length [cm]	stdev root length	mean hypocotyl length/root length ratio [AU]	stdev hypocotyl length/root length ratio
bin2-3bil1bil2	dark	2.10109	0.310053	6.77656	1
bin2-3bil1bil2	dark	1.95591	0.409863	4.77211	1
bin2-3bil1bil2	dark	2.20231	0.260993	8.4382	1
bin2-3bil1bil2	dark	2.24595	0.337086	6.66285	1
bin2-3bil1bil2	dark	1.98958	0.323163	6.15657	1
bin2-3bil1bil2	dark	1.98597	0.256363	7.74672	1
bin2-3bil1bil2	dark	2.10146	0.268446	7.82823	1
bin2-3bil1bil2	dark	2.29441	0.501598	4.5742	1
bin2-3bil1bil2	dark	2.08659	0.27898	7.47935	1
bin2-3bil1bil2	dark	1.86278	0.234445	7.94548	1
bin2-3bil1bil2	dark	2.01833	0.33843	5.96382	1
bin2-3bil1bil2	dark	2.08715	0.330445	6.31617	1
bin2-3bil1bil2	dark	2.25117	0.35316	6.37436	1
bin2-3bil1bil2	dark	1.92118	0.338435	5.67667	1
bin2-3bil1bil2	dark	2.22286	0.2505	8.87368	1
bin2-3bil1bil2	dark	2.25037	0.354091	6.35535	1
bin2-3bil1bil2	dark	2.05158	0.408809	5.01844	1	2.09581	0.130718	0.326756	0.0687556	6.64463	1.26364
bin2-3bil1bil2	darkW	1.52712	0.224901	6.7902	1
bin2-3bil1bil2	darkW	1.31155	0.237953	5.51182	1
bin2-3bil1bil2	darkW	1.33208	0.233098	5.71467	1
bin2-3bil1bil2	darkW	1.38402	0.16853	8.21232	1
bin2-3bil1bil2	darkW	1.57151	0.210942	7.44998	1
bin2-3bil1bil2	darkW	1.2714	0.12911	9.84746	1
bin2-3bil1bil2	darkW	1.37375	0.312584	4.39482	1
bin2-3bil1bil2	darkW	1.45623	0.305944	4.75979	1
bin2-3bil1bil2	darkW	1.4423	0.2441	5.90863	1
bin2-3bil1bil2	darkW	1.40845	0.187876	7.49668	1
bin2-3bil1bil2	darkW	1.76868	0.333238	5.30755	1
bin2-3bil1bil2	darkW	1.63744	0.198823	8.23567	1
bin2-3bil1bil2	darkW	1.7317	0.285235	6.07115	1
bin2-3bil1bil2	darkW	1.49061	0.247877	6.01352	1
bin2-3bil1bil2	darkW	1.52766	0.320722	4.76318	1
bin2-3bil1bil2	darkW	1.66851	0.377485	4.42007	1
bin2-3bil1bil2	darkW	1.45412	0.181234	8.02347	1
bin2-3bil1bil2	darkW	1.33125	0.233622	5.69829	1
bin2-3bil1bil2	darkW	1.76356	0.309957	5.68971	1
bin2-3bil1bil2	darkW	1.4389	0.376529	3.82148	1
bin2-3bil1bil2	darkW	1.58567	0.37912	4.18249	1
bin2-3bil1bil2	darkW	1.48939	0.313233	4.75488	1
bin2-3bil1bil2	darkW	1.50446	0.207653	7.24508	1
bin2-3bil1bil2	darkW	1.31587	0.167365	7.86225	1
bin2-3bil1bil2	darkW	1.14887	0.166706	6.89161	1
bin2-3bil1bil2	darkW	1.23798	0.302217	4.09632	1
bin2-3bil1bil2	darkW	1.25786	0.202782	6.20301	1
bin2-3bil1bil2	darkW	1.2201	0.177086	6.88987	1
bin2-3bil1bil2	darkW	1.45296	0.158911	9.14325	1
bin2-3bil1bil2	darkW	1.28388	0.210767	6.09149	1	1.44626	0.163498	0.246853	0.0713104	6.24969	1.56233

## Sheet: Fig3F
Fig. 3F
line	water stress [MPa]	condition	hypocotyl length [pixel]	root length [pixel]	hypocotyl length [cm]	root length [cm]	hypocotyl length/root length ratio [AU]	mean hypocotyl length [cm]	stdev hypocotyl length	mean root length [cm]	stdev root length	mean hypocotyl length/root length ratio [AU]	stdev hypocotyl length/root length ratio
bzr1-1D	0MPa	dark	1066	108	2.22083	0.225	9.87037
bzr1-1D	0MPa	dark	1034	88	2.15417	0.183333	11.75
bzr1-1D	0MPa	dark	1033	128	2.15208	0.266667	8.07031
bzr1-1D	0MPa	dark	958	165	1.99583	0.34375	5.80606
bzr1-1D	0MPa	dark	1030	116	2.14583	0.241667	8.87931
bzr1-1D	0MPa	dark	1124	134	2.34167	0.279167	8.38806
bzr1-1D	0MPa	dark	917	154	1.91042	0.320833	5.95455
bzr1-1D	0MPa	dark	871	100	1.81458	0.208333	8.71
bzr1-1D	0MPa	dark	858	99	1.7875	0.20625	8.66667
bzr1-1D	0MPa	dark	919	90	1.91458	0.1875	10.2111
bzr1-1D	0MPa	dark	1018	125	2.12083	0.260417	8.144
bzr1-1D	0MPa	dark	910	101	1.89583	0.210417	9.0099
bzr1-1D	0MPa	dark	932	93	1.94167	0.19375	10.0215
bzr1-1D	0MPa	dark	909	98	1.89375	0.204167	9.27551
bzr1-1D	0MPa	dark	960	139	2	0.289583	6.90647
bzr1-1D	0MPa	dark	961	94	2.00208	0.195833	10.2234
bzr1-1D	0MPa	dark	1024	97	2.13333	0.202083	10.5567
bzr1-1D	0MPa	dark	944	70	1.96667	0.145833	13.4857
bzr1-1D	0MPa	dark	1045	108	2.17708	0.225	9.67593
bzr1-1D	0MPa	dark	954	84	1.9875	0.175	11.3571
bzr1-1D	0MPa	dark	1026	127	2.1375	0.264583	8.07874
bzr1-1D	0MPa	dark	1003	187	2.08958	0.389583	5.36364
bzr1-1D	0MPa	dark	886	103	1.84583	0.214583	8.60194
bzr1-1D	0MPa	dark	968	103	2.01667	0.214583	9.39806
bzr1-1D	0MPa	dark	952	104	1.98333	0.216667	9.15385
bzr1-1D	0MPa	dark	999	139	2.08125	0.289583	7.18705
bzr1-1D	0MPa	dark	1030	116	2.14583	0.241667	8.87931
bzr1-1D	0MPa	dark	921	107	1.91875	0.222917	8.60748
bzr1-1D	0MPa	dark	930	138	1.9375	0.2875	6.73913
bzr1-1D	0MPa	dark	998	107	2.07917	0.222917	9.3271
bzr1-1D	0MPa	dark	959	106	1.99792	0.220833	9.04717
bzr1-1D	0MPa	dark	875	111	1.82292	0.23125	7.88288
bzr1-1D	0MPa	dark	891	120	1.85625	0.25	7.425
bzr1-1D	0MPa	dark	965	110	2.01042	0.229167	8.77273
bzr1-1D	0MPa	dark	954	128	1.9875	0.266667	7.45312
bzr1-1D	0MPa	dark	1011	105	2.10625	0.21875	9.62857
bzr1-1D	0MPa	dark	1022	123	2.12917	0.25625	8.30894
bzr1-1D	0MPa	dark	1088	100	2.26667	0.208333	10.88
bzr1-1D	0MPa	dark	958	97	1.99583	0.202083	9.87629
bzr1-1D	0MPa	dark	982	176	2.04583	0.366667	5.57955
bzr1-1D	0MPa	dark	958	105	1.99583	0.21875	9.12381
bzr1-1D	0MPa	dark	1008	96	2.1	0.2	10.5
bzr1-1D	0MPa	dark	999	82	2.08125	0.170833	12.1829
bzr1-1D	0MPa	dark	928	152	1.93333	0.316667	6.10526
bzr1-1D	0MPa	dark	911	128	1.89792	0.266667	7.11719
bzr1-1D	0MPa	dark	1011	137	2.10625	0.285417	7.37956
bzr1-1D	0MPa	dark	986	131	2.05417	0.272917	7.52672
bzr1-1D	0MPa	dark	968	158	2.01667	0.329167	6.12658
bzr1-1D	0MPa	dark	949	119	1.97708	0.247917	7.97479
bzr1-1D	0MPa	dark	1017	92	2.11875	0.191667	11.0543
bzr1-1D	0MPa	dark	906	104	1.8875	0.216667	8.71154
bzr1-1D	0MPa	dark	978	84	2.0375	0.175	11.6429
bzr1-1D	0MPa	dark	1050	135	2.1875	0.28125	7.77778
bzr1-1D	0MPa	dark	963	92	2.00625	0.191667	10.4674
bzr1-1D	0MPa	dark	983	119	2.04792	0.247917	8.2605
bzr1-1D	0MPa	dark	1056	83	2.2	0.172917	12.7229
bzr1-1D	0MPa	dark	884	93	1.84167	0.19375	9.50538
bzr1-1D	0MPa	dark	1039	95	2.16458	0.197917	10.9368
bzr1-1D	0MPa	dark	1015	107	2.11458	0.222917	9.48598
bzr1-1D	0MPa	dark	956	62	1.99167	0.129167	15.4194
bzr1-1D	0MPa	dark	1014	122	2.1125	0.254167	8.31148
bzr1-1D	0MPa	dark	1033	136	2.15208	0.283333	7.59559
bzr1-1D	0MPa	dark	920	120	1.91667	0.25	7.66667
bzr1-1D	0MPa	dark	945	203	1.96875	0.422917	4.65517
bzr1-1D	0MPa	dark	1080	143	2.25	0.297917	7.55245
bzr1-1D	0MPa	dark	996	98	2.075	0.204167	10.1633	2.03403	0.119062	0.23971	0.0554	8.89575	1.96973
bzr1-1D	-0.4MPa	dark	590	162	1.22917	0.3375	3.64198
bzr1-1D	-0.4MPa	dark	466	147	0.970833	0.30625	3.17007
bzr1-1D	-0.4MPa	dark	586	184	1.22083	0.383333	3.18478
bzr1-1D	-0.4MPa	dark	507	161	1.05625	0.335417	3.14907
bzr1-1D	-0.4MPa	dark	508	173	1.05833	0.360417	2.93642
bzr1-1D	-0.4MPa	dark	484	159	1.00833	0.33125	3.04403
bzr1-1D	-0.4MPa	dark	526	119	1.09583	0.247917	4.42017
bzr1-1D	-0.4MPa	dark	572	195	1.19167	0.40625	2.93333
bzr1-1D	-0.4MPa	dark	533	100	1.11042	0.208333	5.33
bzr1-1D	-0.4MPa	dark	613	154	1.27708	0.320833	3.98052
bzr1-1D	-0.4MPa	dark	735	165	1.53125	0.34375	4.45455
bzr1-1D	-0.4MPa	dark	651	186	1.35625	0.3875	3.5
bzr1-1D	-0.4MPa	dark	648	169	1.35	0.352083	3.83432
bzr1-1D	-0.4MPa	dark	671	160	1.39792	0.333333	4.19375
bzr1-1D	-0.4MPa	dark	646	140	1.34583	0.291667	4.61429
bzr1-1D	-0.4MPa	dark	664	136	1.38333	0.283333	4.88235
bzr1-1D	-0.4MPa	dark	647	197	1.34792	0.410417	3.28426
bzr1-1D	-0.4MPa	dark	533	155	1.11042	0.322917	3.43871
bzr1-1D	-0.4MPa	dark	674	127	1.40417	0.264583	5.30709
bzr1-1D	-0.4MPa	dark	669	89	1.39375	0.185417	7.51685
bzr1-1D	-0.4MPa	dark	395	135	0.822917	0.28125	2.92593
bzr1-1D	-0.4MPa	dark	510	167	1.0625	0.347917	3.05389
bzr1-1D	-0.4MPa	dark	406	141	0.845833	0.29375	2.87943
bzr1-1D	-0.4MPa	dark	590	134	1.22917	0.279167	4.40299
bzr1-1D	-0.4MPa	dark	436	128	0.908333	0.266667	3.40625
bzr1-1D	-0.4MPa	dark	347	158	0.722917	0.329167	2.1962
bzr1-1D	-0.4MPa	dark	490	109	1.02083	0.227083	4.49541
bzr1-1D	-0.4MPa	dark	543	159	1.13125	0.33125	3.41509	1.16369	0.203301	0.261932	0.0559335	3.84256	1.06948

## Sheet: Fig3G
Fig. 3G
line	water stress [MPa]	condition	hypocotyl length [pixel]	root length [pixel]	hypocotyl length [cm]	root length [cm]	hypocotyl length/root length ratio [AU]	mean hypocotyl length [cm]	stdev hypocotyl length	mean root length [cm]	stdev root length	mean hypocotyl length/root length ratio [AU]	stdev hypocotyl length/root length ratio
bri_116 7+11	0 MPa	dark	625	61	1.30208	0.127083	10.2459
bri_116 7+11	0 MPa	dark	796	144	1.65833	0.3	5.52778
bri_116 7+11	0 MPa	dark	526	94	1.09583	0.195833	5.59574
bri_116 7+11	0 MPa	dark	642	171	1.3375	0.35625	3.75439
bri_116 7+11	0 MPa	dark	462	49	0.9625	0.102083	9.42857
bri_116 7+11	0 MPa	dark	470	77	0.979167	0.160417	6.1039
bri_116 7+11	0 MPa	dark	648	108	1.35	0.225	6
bri_116 7+11	0 MPa	dark	648	108	1.35	0.225	6
bri_116 7+11	0 MPa	dark	554	56	1.15417	0.116667	9.89286
bri_116 7+11	0 MPa	dark	824	89	1.71667	0.185417	9.25843
bri_116 7+11	0 MPa	dark	558	73	1.1625	0.152083	7.64384
bri_116 7+11	0 MPa	dark	696	61	1.45	0.127083	11.4098
bri_116 7+11	0 MPa	dark	386	51	0.804167	0.10625	7.56863
bri_116 7+11	0 MPa	dark	694	95	1.44583	0.197917	7.30526	1.2692	0.260688	0.184077	0.074507	7.55251	2.20809
bri_116 7+11	-0,4 MPa	dark	242	34	0.504167	0.0708333	7.11765
bri_116 7+11	-0,4 MPa	dark	317	54	0.660417	0.1125	5.87037
bri_116 7+11	-0,4 MPa	dark	519	125	1.08125	0.260417	4.152
bri_116 7+11	-0,4 MPa	dark	612	68	1.275	0.141667	9
bri_116 7+11	-0,4 MPa	dark	586	110	1.22083	0.229167	5.32727
bri_116 7+11	-0,4 MPa	dark	518	202	1.07917	0.420833	2.56436
bri_116 7+11	-0,4 MPa	dark	600	158	1.25	0.329167	3.79747
bri_116 7+11	-0,4 MPa	dark	612	118	1.275	0.245833	5.18644
bri_116 7+11	-0,4 MPa	dark	415	94	0.864583	0.195833	4.41489
bri_116 7+11	-0,4 MPa	dark	511	136	1.06458	0.283333	3.75735
bri_116 7+11	-0,4 MPa	dark	450	132	0.9375	0.275	3.40909
bri_116 7+11	-0,4 MPa	dark	405	96	0.84375	0.2	4.21875
bri_116 7+11	-0,4 MPa	dark	584	497	1.21667	1.03542	1.17505
bri_116 7+11	-0,4 MPa	dark	579	149	1.20625	0.310417	3.88591
bri_116 7+11	-0,4 MPa	dark	556	136	1.15833	0.283333	4.08824
bri_116 7+11	-0,4 MPa	dark	534	176	1.1125	0.366667	3.03409
bri_116 7+11	-0,4 MPa	dark	478	68	0.995833	0.141667	7.02941
bri_116 7+11	-0,4 MPa	dark	717	238	1.49375	0.495833	3.01261
bri_116 7+11	-0,4 MPa	dark	560	42	1.16667	0.0875	13.3333
bri_116 7+11	-0,4 MPa	dark	605	213	1.26042	0.44375	2.84038
bri_116 7+11	-0,4 MPa	dark	539	238	1.12292	0.495833	2.26471
bri_116 7+11	-0,4 MPa	dark	620	186	1.29167	0.3875	3.33333
bri_116 7+11	-0,4 MPa	dark	554	74	1.15417	0.154167	7.48649
bri_116 7+11	-0,4 MPa	dark	418	71	0.870833	0.147917	5.88732
bri_116 7+11	-0,4 MPa	dark	519	156	1.08125	0.325	3.32692
bri_116 7+11	-0,4 MPa	dark	446	65	0.929167	0.135417	6.86154
bri_116 7+11	-0,4 MPa	dark	485	117	1.01042	0.24375	4.1453
bri_116 7+11	-0,4 MPa	dark	565	93	1.17708	0.19375	6.07527
bri_116 7+11	-0,4 MPa	dark	392	115	0.816667	0.239583	3.4087
bri_116 7+11	-0,4 MPa	dark	650	324	1.35417	0.675	2.00617
bri_116 7+11	-0,4 MPa	dark	461	89	0.960417	0.185417	5.17978
bri_116 7+11	-0,4 MPa	dark	551	174	1.14792	0.3625	3.16667
bri_116 7+11	-0,4 MPa	dark	517	69	1.07708	0.14375	7.49275
bri_116 7+11	-0,4 MPa	dark	480	108	1	0.225	4.44444
bri_116 7+11	-0,4 MPa	dark	435	120	0.90625	0.25	3.625
bri_116 7+11	-0,4 MPa	dark	627	123	1.30625	0.25625	5.09756
bri_116 7+11	-0,4 MPa	dark	533	180	1.11042	0.375	2.96111
bri_116 7+11	-0,4 MPa	dark	503	41	1.04792	0.0854167	12.2683	1.07977	0.194617	0.284485	0.180482	4.90121	2.5604

[truncated: 8 more sheets: Fig4ABC, Fig4EF, Fig5BCEF, Fig6A, Fig6B, Fig6CG, Fig6DEF, Fig6HIJ]
