# Supplementary material for: A role for brassinosteroid signalling in decision-making processes in the Arabidopsis seedling
Source: PLoS Genet. 2022 Dec 12;18(12):e1010541. doi: 10.1371/journal.pgen.1010541 (PMC9779667; doi:10.1371/journal.pgen.1010541)
Supplement: S2 Data — (XLSX) [file pgen.1010541.s020.xlsx]

## Sheet: S1ABCDEFGHIJ
S1A Fig						S1B Fig						S1C Fig						S1D Fig
Line= Col-0; condition=dark	NPK-suc	-K-suc	-N-suc	-P-suc		Line= Col-0; condition=dark	NPK-suc	-K-suc	-N-suc	-P-suc		Line= Col-0; condition=dark	NPK-suc	-K-suc	-N-suc	-P-suc		Line= Col-0; condition=dark	NPK-suc	-K-suc	-N-suc	-P-suc
n	hypocotyl length [cm]	hypocotyl length [cm]	hypocotyl length [cm]	hypocotyl length [cm]		n	root length [cm]	root length [cm]	root length [cm]	root length [cm]		n	hypocotyl length/root length ratio [AU]	hypocotyl length/root length ratio [AU]	hypocotyl length/root length ratio [AU]	hypocotyl length/root length ratio [AU]		n	total length [cm]	total length [cm]	total length [cm]	total length [cm]
1	1.838	1.167	1.994	1.6		1	0.248	0.18	0.351	0.323		1	7.41129	6.48333	5.68091	4.95356		1	2.086	1.347	2.345	1.923
2	1.318	1.297	1.942	1.367		2	0.299	0.219	0.444	0.077		2	4.40803	5.92237	4.37387	17.7532		2	1.617	1.516	2.386	1.444
3	1.979	1.442	2.247	1.94		3	0.383	0.176	0.656	0.278		3	5.1671	8.19318	3.4253	6.97842		3	2.362	1.618	2.903	2.218
4	1.883	1.714	1.899	1.62		4	0.233	0.333	0.256	0.212		4	8.08155	5.14715	7.41797	7.64151		4	2.116	2.047	2.155	1.832
5	1.815	1.174	1.901	2.21		5	0.17	0.107	0.34	0.32		5	10.6765	10.972	5.59118	6.90625		5	1.985	1.281	2.241	2.53
6	1.744	1.178	1.879	2.147		6	0.202	0.15	0.837	0.19		6	8.63366	7.85333	2.24492	11.3		6	1.946	1.328	2.716	2.337
7	1.303	1.183	2.353	1.656		7	0.206	0.219	0.592	0.216		7	6.32524	5.40183	3.97466	7.66667		7	1.509	1.402	2.945	1.872
8	1.439	1.575	1.947	2.131		8	0.119	0.329	0.357	0.333		8	12.0924	4.78723	5.45378	6.3994		8	1.558	1.904	2.304	2.464
9	1.9	1.7	1.928	2.167		9	0.238	0.181	0.263	0.371		9	7.98319	9.39227	7.3308	5.84097		9	2.138	1.881	2.191	2.538
10	1.317	1.642	2.318	2.073		10	0.139	0.157	0.574	0.262		10	9.47482	10.4586	4.03833	7.91221		10	1.456	1.799	2.892	2.335
11	1.32	1.672	2.111	2.03		11	0.353	0.299	0.517	0.362		11	3.73938	5.59197	4.08317	5.60773		11	1.673	1.971	2.628	2.392
12	2.131	1.51	2.217	1.779		12	0.271	0.249	0.439	0.31		12	7.86347	6.06426	5.05011	5.73871		12	2.402	1.759	2.656	2.089
13	2.213	1.635	2.224	1.979		13	0.412	0.262	0.376	0.27		13	5.37136	6.24046	5.91489	7.32963		13	2.625	1.897	2.6	2.249
14	2.115	1.635	2.048	2.092		14	0.3	0.191	0.32	0.328		14	7.05	8.56021	6.4	6.37805		14	2.415	1.826	2.368	2.42
15	1.937	1.205	2.028	1.962		15	0.242	0.163	0.383	0.341		15	8.00413	7.39264	5.29504	5.75367		15	2.179	1.368	2.411	2.303
16				1.959		16				0.304		16				6.44408		16				2.263
S1E Fig						S1F Fig						S1G Fig						S1H Fig
Line= Col-0; condition=dark	NPK+suc	-K+suc	-N+suc	-P+suc		Line= Col-0; condition=dark	NPK+suc	-K+suc	-N+suc	-P+suc		Line= Col-0; condition=dark	NPK+suc	-K+suc	-N+suc	-P+suc		Line= Col-0; condition=dark	NPK+suc	-K+suc	-N+suc	-P+suc
n	hypocotyl length [cm]	hypocotyl length [cm]	hypocotyl length [cm]	hypocotyl length [cm]		n	root length [cm]	root length [cm]	root length [cm]	root length [cm]		n	hypocotyl length/root length ratio [AU]	hypocotyl length/root length ratio [AU]	hypocotyl length/root length ratio [AU]	hypocotyl length/root length ratio [AU]		n	total length [cm]	total length [cm]	total length [cm]	total length [cm]
1	2.173	1.648	2.246	2.103		1	1.876	0.88	1.209	1.858		1	1.15832	1.87273	1.85773	1.13186		1	4.049	2.528	3.455	3.961
2	1.883	1.893	1.663	2.261		2	1.766	1.362	0.988	1.576		2	1.06625	1.38987	1.6832	1.43464		2	3.649	3.255	2.651	3.837
3	1.888	1.773	1.83	1.931		3	1.524	1.509	2.01	2.346		3	1.23885	1.17495	0.910448	0.823103		3	3.412	3.282	3.84	4.277
4	2.187	1.99	2.386	1.44		4	1.982	1.301	1.397	2.028		4	1.10343	1.52959	1.70795	0.710059		4	4.169	3.291	3.783	3.468
5	2.116	1.798	1.49	2.129		5	1.27	0.779	1.699	1.782		5	1.66614	2.30809	0.876986	1.19473		5	3.386	2.577	3.189	3.911
6	2.649	1.928	1.38	2.038		6	1.564	1.034	1.779	1.682		6	1.69373	1.8646	0.775717	1.21165		6	4.213	2.962	3.159	3.72
7	2.191	1.504	1.272	1.926		7	1.617	0.771	1.417	1.546		7	1.35498	1.95071	0.897671	1.2458		7	3.808	2.275	2.689	3.472
8	2.078	1.929	1.71	2.084		8	2.041	1.05	1.415	1.524		8	1.01813	1.83714	1.20848	1.36745		8	4.119	2.979	3.125	3.608
9	2.192	1.719	1.461	2.284		9	1.645	0.918	1.892	2.178		9	1.33252	1.87255	0.772199	1.04867		9	3.837	2.637	3.353	4.462
10	1.944	1.276	0.835	2.046		10	1.12	0.751	1.238	1.598		10	1.73571	1.69907	0.674475	1.28035		10	3.064	2.027	2.073	3.644
11	1.563	2.016	1.35	2.257		11	1.015	0.947	2.103	2.081		11	1.5399	2.12883	0.64194	1.08457		11	2.578	2.963	3.453	4.338
12	2.294	2.071	1.163	2.034		12	1.416	1.091	1.726	1.486		12	1.62006	1.89826	0.673812	1.36878		12	3.71	3.162	2.889	3.52
13	2.104	2.021	2.052	2.048		13	1.338	1.205	1.766	1.372		13	1.5725	1.67718	1.16195	1.49271		13	3.442	3.226	3.818	3.42
14	2.076	2.15	2.091	1.842		14	1.567	1.333	1.017	1.831		14	1.32482	1.6129	2.05605	1.00601		14	3.643	3.483	3.108	3.673
15	2.354	1.462	2.092	1.729		15	2.031	1.243	1.543			15	1.15903	1.17619	1.3558			15	4.385	2.705	3.635
16				1.879		16						16						16
S1I = S1A + S1E
S1J = S1B + S1F

## Sheet: S2
	S2A Fig	S2B Fig	S2C Fig			S2A Fig	S2B Fig	S2C Fig			S2A Fig	S2B Fig	S2C Fig			S2A Fig	S2B Fig	S2C Fig
100mM Mannitol						50mM NaCL				75mM NaCL					100mM NaCL
	hypocotyl	root	ratio			hypocotyl	root	ratio			hypocotyl	root	ratio			hypocotyl	root	ratio
1	180.38	106.65	1.69133		1	456	72	6.33333		1	491	167	2.94012		1	195	106	1.83962
2	370.62	185.01	2.00324		2	361	201	1.79602		2	501	199	2.51759		2	225	240	0.9375
3	396.14	278.98	1.41996		3	341	83	4.10843		3	346	230	1.50435		3	42	47	0.893617
4	335.98	263.34	1.27584		4	431	103	4.18447		4	351	162	2.16667		4	186	60	3.1
5	300.55	169.54	1.77274		5	411	82	5.0122		5	241	317	0.760252		5	162	113.25	1.69268
6	368.25	219.71	1.67607		6	408	150	2.72		6	287	124	2.31452
7	378.7	147.2	2.57269		7	447	143	3.12587		7	161	178	0.904494
8	307.18	194.71	1.57763		8	484	127	3.81102		8	280	95	2.94737
9	200.75	174.47	1.15063		9	402	108	3.72222		9	199	138	1.44203
10	174.28	145.44	1.19829		10	397	129	3.07752		10	171	86	1.98837
11	386.23	226.61	1.70438		11	273	141	1.93617		11	96	84	1.14286
12	304.42	107.57	2.82997		12	508	203	2.50246		12	348	92	3.78261
13	269.56	50.48	5.33994		13	142	50	2.84		13	271	139	1.94964
14	373.18	222.09	1.68031							14	359	142	2.52817
15	336.88	136.37	2.47034							15	220	172	1.27907
16	405.89	240.77	1.6858							16	212	133	1.59398
17	295.53	458.23	0.644938							17	427	165	2.58788
18	295.65	175.77	1.68203
19	254.31	95.53	2.6621
20	356.54	180.52	1.97507
21	337.77	201.63	1.6752
S2D = S2A + S2B

## Sheet: S3A
S3A Fig
technical replicate	line	water stress [MPa]	condition
1	Col-0 #13	0 MPa	light
2	Col-0 #13	0 MPa	light
3	Col-0 #13	0 MPa	light
4	Col-0 #13	-0,4 MPa	light
5	Col-0 #13	-0,4 MPa	light
6	Col-0 #13	-0,4 MPa	light
7	Col-0 #13	-0,4 MPa	light
8	Col-0 #13	-0,4 MPa	light
technical replicate	individual	line	water stress [MPa]	condition	hypocotyl length [pixel]	root [pixel]	hypocotyl length [cm]	root [cm]	hypocotyl length/root ratio	total length [cm]
1	1	Col-0 #13	0 MPa	light	61	1175	0.127083	2.44792	0.0519149	2.575
1	2	Col-0 #13	0 MPa	light	69	1067	0.14375	2.22292	0.0646673	2.36667
1	3	Col-0 #13	0 MPa	light	82	622	0.170833	1.29583	0.131833	1.46667
1	4	Col-0 #13	0 MPa	light	80	671	0.166667	1.39792	0.119225	1.56458
1	5	Col-0 #13	0 MPa	light	85	953	0.177083	1.98542	0.089192	2.1625
1	6	Col-0 #13	0 MPa	light	94	850	0.195833	1.77083	0.110588	1.96667
1	7	Col-0 #13	0 MPa	light	113	732	0.235417	1.525	0.154372	1.76042
1	8	Col-0 #13	0 MPa	light	106	1143	0.220833	2.38125	0.0927384	2.60208
1	9	Col-0 #13	0 MPa	light	97	808	0.202083	1.68333	0.12005	1.88542
1	10	Col-0 #13	0 MPa	light	97	795	0.202083	1.65625	0.122013	1.85833
1	11	Col-0 #13	0 MPa	light	79	639	0.164583	1.33125	0.123631	1.49583
1	12	Col-0 #13	0 MPa	light	77	736	0.160417	1.53333	0.10462	1.69375
1	13	Col-0 #13	0 MPa	light	83	781	0.172917	1.62708	0.106274	1.8
1	14	Col-0 #13	0 MPa	light	92	1278	0.191667	2.6625	0.0719875	2.85417
1	15	Col-0 #13	0 MPa	light	71	1020	0.147917	2.125	0.0696078	2.27292
1	16	Col-0 #13	0 MPa	light	70	1122	0.145833	2.3375	0.0623886	2.48333
1	17	Col-0 #13	0 MPa	light	80	1089	0.166667	2.26875	0.0734619	2.43542
1	18	Col-0 #13	0 MPa	light	72	841	0.15	1.75208	0.0856124	1.90208
1	19	Col-0 #13	0 MPa	light	75	744	0.15625	1.55	0.100806	1.70625
1	20	Col-0 #13	0 MPa	light	83	796	0.172917	1.65833	0.104271	1.83125
2	1	Col-0 #13	0 MPa	light	80	1194	0.166667	2.4875	0.0670017	2.65417
2	2	Col-0 #13	0 MPa	light	78	1445	0.1625	3.01042	0.0539792	3.17292
2	3	Col-0 #13	0 MPa	light	134	1348	0.279167	2.80833	0.0994065	3.0875
2	4	Col-0 #13	0 MPa	light	121	1192	0.252083	2.48333	0.10151	2.73542
2	5	Col-0 #13	0 MPa	light	85	1237	0.177083	2.57708	0.0687146	2.75417
2	6	Col-0 #13	0 MPa	light	92	737	0.191667	1.53542	0.12483	1.72708
2	7	Col-0 #13	0 MPa	light	100	950	0.208333	1.97917	0.105263	2.1875
2	8	Col-0 #13	0 MPa	light	81	950	0.16875	1.97917	0.0852632	2.14792
2	9	Col-0 #13	0 MPa	light	105	1239	0.21875	2.58125	0.0847458	2.8
2	10	Col-0 #13	0 MPa	light	95	1423	0.197917	2.96458	0.0667604	3.1625
2	11	Col-0 #13	0 MPa	light	100	1262	0.208333	2.62917	0.0792393	2.8375
2	12	Col-0 #13	0 MPa	light	103	910	0.214583	1.89583	0.113187	2.11042
2	13	Col-0 #13	0 MPa	light	89	450	0.185417	0.9375	0.197778	1.12292
2	14	Col-0 #13	0 MPa	light	111	1158	0.23125	2.4125	0.0958549	2.64375
2	15	Col-0 #13	0 MPa	light	110	1048	0.229167	2.18333	0.104962	2.4125
2	16	Col-0 #13	0 MPa	light	75	421	0.15625	0.877083	0.178147	1.03333
2	17	Col-0 #13	0 MPa	light	109	509	0.227083	1.06042	0.214145	1.2875
2	18	Col-0 #13	0 MPa	light	117	746	0.24375	1.55417	0.156836	1.79792
2	19	Col-0 #13	0 MPa	light	98	1314	0.204167	2.7375	0.0745814	2.94167
2	20	Col-0 #13	0 MPa	light	88	413	0.183333	0.860417	0.213075	1.04375
3	1	Col-0 #13	0 MPa	light	61	1175	0.127083	2.44792	0.0519149	2.575
3	2	Col-0 #13	0 MPa	light	69	1067	0.14375	2.22292	0.0646673	2.36667
3	3	Col-0 #13	0 MPa	light	82	622	0.170833	1.29583	0.131833	1.46667
3	4	Col-0 #13	0 MPa	light	80	671	0.166667	1.39792	0.119225	1.56458
3	5	Col-0 #13	0 MPa	light	85	953	0.177083	1.98542	0.089192	2.1625
3	6	Col-0 #13	0 MPa	light	94	850	0.195833	1.77083	0.110588	1.96667
3	7	Col-0 #13	0 MPa	light	113	732	0.235417	1.525	0.154372	1.76042
3	8	Col-0 #13	0 MPa	light	106	1143	0.220833	2.38125	0.0927384	2.60208
3	9	Col-0 #13	0 MPa	light	97	808	0.202083	1.68333	0.12005	1.88542
3	10	Col-0 #13	0 MPa	light	97	795	0.202083	1.65625	0.122013	1.85833
3	11	Col-0 #13	0 MPa	light	79	639	0.164583	1.33125	0.123631	1.49583
3	12	Col-0 #13	0 MPa	light	77	736	0.160417	1.53333	0.10462	1.69375
3	13	Col-0 #13	0 MPa	light	83	781	0.172917	1.62708	0.106274	1.8
3	14	Col-0 #13	0 MPa	light	92	1278	0.191667	2.6625	0.0719875	2.85417
3	15	Col-0 #13	0 MPa	light	71	1020	0.147917	2.125	0.0696078	2.27292
3	16	Col-0 #13	0 MPa	light	70	1122	0.145833	2.3375	0.0623886	2.48333
3	17	Col-0 #13	0 MPa	light	80	1089	0.166667	2.26875	0.0734619	2.43542
3	18	Col-0 #13	0 MPa	light	72	841	0.15	1.75208	0.0856124	1.90208
3	19	Col-0 #13	0 MPa	light	75	744	0.15625	1.55	0.100806	1.70625
3	20	Col-0 #13	0 MPa	light	83	796	0.172917	1.65833	0.104271	1.83125
3	21	Col-0 #13	0 MPa	light	80	1194	0.166667	2.4875	0.0670017	2.65417
3	22	Col-0 #13	0 MPa	light	78	1445	0.1625	3.01042	0.0539792	3.17292
3	23	Col-0 #13	0 MPa	light	134	1348	0.279167	2.80833	0.0994065	3.0875
3	24	Col-0 #13	0 MPa	light	121	1192	0.252083	2.48333	0.10151	2.73542
3	25	Col-0 #13	0 MPa	light	85	1237	0.177083	2.57708	0.0687146	2.75417
3	26	Col-0 #13	0 MPa	light	92	737	0.191667	1.53542	0.12483	1.72708
3	27	Col-0 #13	0 MPa	light	100	950	0.208333	1.97917	0.105263	2.1875
3	28	Col-0 #13	0 MPa	light	81	950	0.16875	1.97917	0.0852632	2.14792
3	29	Col-0 #13	0 MPa	light	105	1239	0.21875	2.58125	0.0847458	2.8
3	30	Col-0 #13	0 MPa	light	95	1423	0.197917	2.96458	0.0667604	3.1625
3	31	Col-0 #13	0 MPa	light	100	1262	0.208333	2.62917	0.0792393	2.8375
3	32	Col-0 #13	0 MPa	light	103	910	0.214583	1.89583	0.113187	2.11042
3	33	Col-0 #13	0 MPa	light	89	450	0.185417	0.9375	0.197778	1.12292
3	34	Col-0 #13	0 MPa	light	111	1158	0.23125	2.4125	0.0958549	2.64375
3	35	Col-0 #13	0 MPa	light	110	1048	0.229167	2.18333	0.104962	2.4125
3	36	Col-0 #13	0 MPa	light	75	421	0.15625	0.877083	0.178147	1.03333
3	37	Col-0 #13	0 MPa	light	109	509	0.227083	1.06042	0.214145	1.2875
3	38	Col-0 #13	0 MPa	light	117	746	0.24375	1.55417	0.156836	1.79792
3	39	Col-0 #13	0 MPa	light	98	1314	0.204167	2.7375	0.0745814	2.94167
3	40	Col-0 #13	0 MPa	light	88	413	0.183333	0.860417	0.213075	1.04375
4	1	Col-0 #13	-0,4 MPa	light	55	497	0.114583	1.03542	0.110664	1.15
4	2	Col-0 #13	-0,4 MPa	light	48	470	0.1	0.979167	0.102128	1.07917
4	3	Col-0 #13	-0,4 MPa	light	47	858	0.0979167	1.7875	0.0547786	1.88542
4	4	Col-0 #13	-0,4 MPa	light	59	865	0.122917	1.80208	0.0682081	1.925
4	5	Col-0 #13	-0,4 MPa	light	65	491	0.135417	1.02292	0.132383	1.15833
4	6	Col-0 #13	-0,4 MPa	light	39	853	0.08125	1.77708	0.045721	1.85833
4	7	Col-0 #13	-0,4 MPa	light	67	607	0.139583	1.26458	0.110379	1.40417
4	8	Col-0 #13	-0,4 MPa	light	53	1051	0.110417	2.18958	0.0504282	2.3
4	9	Col-0 #13	-0,4 MPa	light	64	1072	0.133333	2.23333	0.0597015	2.36667
4	10	Col-0 #13	-0,4 MPa	light	50	930	0.104167	1.9375	0.0537634	2.04167
4	11	Col-0 #13	-0,4 MPa	light	47	983	0.0979167	2.04792	0.0478128	2.14583
4	12	Col-0 #13	-0,4 MPa	light	71	1061	0.147917	2.21042	0.066918	2.35833
4	13	Col-0 #13	-0,4 MPa	light	56	973	0.116667	2.02708	0.057554	2.14375
4	14	Col-0 #13	-0,4 MPa	light	48	952	0.1	1.98333	0.0504202	2.08333
4	15	Col-0 #13	-0,4 MPa	light	50	1094	0.104167	2.27917	0.0457038	2.38333
4	16	Col-0 #13	-0,4 MPa	light	61	812	0.127083	1.69167	0.0751232	1.81875
4	17	Col-0 #13	-0,4 MPa	light	68	695	0.141667	1.44792	0.0978417	1.58958
4	18	Col-0 #13	-0,4 MPa	light	51	1176	0.10625	2.45	0.0433673	2.55625
4	19	Col-0 #13	-0,4 MPa	light	55	1066	0.114583	2.22083	0.0515947	2.33542
4	20	Col-0 #13	-0,4 MPa	light	60	1096	0.125	2.28333	0.0547445	2.40833
5	1	Col-0 #13	-0,4 MPa	light	44	834	0.0916667	1.7375	0.0527578	1.82917
5	2	Col-0 #13	-0,4 MPa	light	52	485	0.108333	1.01042	0.107216	1.11875
5	3	Col-0 #13	-0,4 MPa	light	51	477	0.10625	0.99375	0.106918	1.1
5	4	Col-0 #13	-0,4 MPa	light	48	841	0.1	1.75208	0.0570749	1.85208
5	5	Col-0 #13	-0,4 MPa	light	44	767	0.0916667	1.59792	0.0573664	1.68958
5	6	Col-0 #13	-0,4 MPa	light	55	485	0.114583	1.01042	0.113402	1.125
5	7	Col-0 #13	-0,4 MPa	light	51	757	0.10625	1.57708	0.0673712	1.68333
5	8	Col-0 #13	-0,4 MPa	light	41	878	0.0854167	1.82917	0.046697	1.91458
5	9	Col-0 #13	-0,4 MPa	light	71	668	0.147917	1.39167	0.106287	1.53958
5	10	Col-0 #13	-0,4 MPa	light	54	739	0.1125	1.53958	0.0730717	1.65208
5	11	Col-0 #13	-0,4 MPa	light	51	631	0.10625	1.31458	0.0808241	1.42083
5	12	Col-0 #13	-0,4 MPa	light	54	974	0.1125	2.02917	0.0554415	2.14167
5	13	Col-0 #13	-0,4 MPa	light	45	939	0.09375	1.95625	0.0479233	2.05
5	14	Col-0 #13	-0,4 MPa	light	38	881	0.0791667	1.83542	0.0431328	1.91458
5	15	Col-0 #13	-0,4 MPa	light	43	1080	0.0895833	2.25	0.0398148	2.33958
5	16	Col-0 #13	-0,4 MPa	light	44	350	0.0916667	0.729167	0.125714	0.820833
5	17	Col-0 #13	-0,4 MPa	light	38	250	0.0791667	0.520833	0.152	0.6
5	18	Col-0 #13	-0,4 MPa	light	41	561	0.0854167	1.16875	0.0730838	1.25417
5	19	Col-0 #13	-0,4 MPa	light	50	298	0.104167	0.620833	0.167785	0.725
6	1	Col-0 #13	-0,4 MPa	light	48	584	0.1	1.21667	0.0821918	1.31667
6	2	Col-0 #13	-0,4 MPa	light	51	716	0.10625	1.49167	0.0712291	1.59792
6	3	Col-0 #13	-0,4 MPa	light	60	671	0.125	1.39792	0.0894188	1.52292
6	4	Col-0 #13	-0,4 MPa	light	51	672	0.10625	1.4	0.0758929	1.50625
6	5	Col-0 #13	-0,4 MPa	light	50	732	0.104167	1.525	0.068306	1.62917
6	6	Col-0 #13	-0,4 MPa	light	58	651	0.120833	1.35625	0.0890937	1.47708
6	7	Col-0 #13	-0,4 MPa	light	54	854	0.1125	1.77917	0.0632319	1.89167
6	8	Col-0 #13	-0,4 MPa	light	56	742	0.116667	1.54583	0.0754717	1.6625
6	9	Col-0 #13	-0,4 MPa	light	55	877	0.114583	1.82708	0.0627138	1.94167
6	10	Col-0 #13	-0,4 MPa	light	52	672	0.108333	1.4	0.077381	1.50833
6	11	Col-0 #13	-0,4 MPa	light	61	678	0.127083	1.4125	0.0899705	1.53958
6	12	Col-0 #13	-0,4 MPa	light	82	763	0.170833	1.58958	0.107471	1.76042
6	13	Col-0 #13	-0,4 MPa	light	79	564	0.164583	1.175	0.140071	1.33958
6	14	Col-0 #13	-0,4 MPa	light	67	743	0.139583	1.54792	0.090175	1.6875
6	15	Col-0 #13	-0,4 MPa	light	75	486	0.15625	1.0125	0.154321	1.16875
6	16	Col-0 #13	-0,4 MPa	light	60	509	0.125	1.06042	0.117878	1.18542
6	17	Col-0 #13	-0,4 MPa	light	53	771	0.110417	1.60625	0.0687419	1.71667
6	18	Col-0 #13	-0,4 MPa	light	46	707	0.0958333	1.47292	0.0650636	1.56875
6	19	Col-0 #13	-0,4 MPa	light	50	771	0.104167	1.60625	0.0648508	1.71042
6	20	Col-0 #13	-0,4 MPa	light	55	508	0.114583	1.05833	0.108268	1.17292
7	1	Col-0 #13	-0,4 MPa	light	67	1106	0.139583	2.30417	0.0605787	2.44375
7	2	Col-0 #13	-0,4 MPa	light	59	863	0.122917	1.79792	0.0683662	1.92083
7	3	Col-0 #13	-0,4 MPa	light	68	887	0.141667	1.84792	0.0766629	1.98958
7	4	Col-0 #13	-0,4 MPa	light	54	1245	0.1125	2.59375	0.0433735	2.70625
7	5	Col-0 #13	-0,4 MPa	light	51	1049	0.10625	2.18542	0.0486177	2.29167
7	6	Col-0 #13	-0,4 MPa	light	65	1021	0.135417	2.12708	0.0636631	2.2625
7	7	Col-0 #13	-0,4 MPa	light	58	869	0.120833	1.81042	0.0667434	1.93125
7	8	Col-0 #13	-0,4 MPa	light	57	1272	0.11875	2.65	0.0448113	2.76875
7	9	Col-0 #13	-0,4 MPa	light	60	1079	0.125	2.24792	0.055607	2.37292
7	10	Col-0 #13	-0,4 MPa	light	58	1090	0.120833	2.27083	0.053211	2.39167
7	11	Col-0 #13	-0,4 MPa	light	49	1187	0.102083	2.47292	0.0412805	2.575
7	12	Col-0 #13	-0,4 MPa	light	52	1267	0.108333	2.63958	0.0410418	2.74792
7	13	Col-0 #13	-0,4 MPa	light	57	905	0.11875	1.88542	0.0629834	2.00417
7	14	Col-0 #13	-0,4 MPa	light	67	1149	0.139583	2.39375	0.0583116	2.53333
7	15	Col-0 #13	-0,4 MPa	light	62	904	0.129167	1.88333	0.0685841	2.0125
7	16	Col-0 #13	-0,4 MPa	light	64	1042	0.133333	2.17083	0.0614203	2.30417
7	17	Col-0 #13	-0,4 MPa	light	47	959	0.0979167	1.99792	0.0490094	2.09583
7	18	Col-0 #13	-0,4 MPa	light	58	1006	0.120833	2.09583	0.0576541	2.21667
7	19	Col-0 #13	-0,4 MPa	light	68	1120	0.141667	2.33333	0.0607143	2.475
7	20	Col-0 #13	-0,4 MPa	light	49	847	0.102083	1.76458	0.0578512	1.86667
7	21	Col-0 #13	-0,4 MPa	light	69	1236	0.14375	2.575	0.0558252	2.71875
8	1	Col-0 #13	-0,4 MPa	light	55	497	0.114583	1.03542	0.110664	1.15
8	2	Col-0 #13	-0,4 MPa	light	48	470	0.1	0.979167	0.102128	1.07917
8	3	Col-0 #13	-0,4 MPa	light	47	858	0.0979167	1.7875	0.0547786	1.88542
8	4	Col-0 #13	-0,4 MPa	light	59	865	0.122917	1.80208	0.0682081	1.925
8	5	Col-0 #13	-0,4 MPa	light	65	491	0.135417	1.02292	0.132383	1.15833
8	6	Col-0 #13	-0,4 MPa	light	39	853	0.08125	1.77708	0.045721	1.85833
8	7	Col-0 #13	-0,4 MPa	light	67	607	0.139583	1.26458	0.110379	1.40417
8	8	Col-0 #13	-0,4 MPa	light	53	1051	0.110417	2.18958	0.0504282	2.3
8	9	Col-0 #13	-0,4 MPa	light	64	1072	0.133333	2.23333	0.0597015	2.36667
8	10	Col-0 #13	-0,4 MPa	light	50	930	0.104167	1.9375	0.0537634	2.04167
8	11	Col-0 #13	-0,4 MPa	light	47	983	0.0979167	2.04792	0.0478128	2.14583
8	12	Col-0 #13	-0,4 MPa	light	71	1061	0.147917	2.21042	0.066918	2.35833
8	13	Col-0 #13	-0,4 MPa	light	56	973	0.116667	2.02708	0.057554	2.14375
8	14	Col-0 #13	-0,4 MPa	light	48	952	0.1	1.98333	0.0504202	2.08333
8	15	Col-0 #13	-0,4 MPa	light	50	1094	0.104167	2.27917	0.0457038	2.38333
8	16	Col-0 #13	-0,4 MPa	light	61	812	0.127083	1.69167	0.0751232	1.81875
8	17	Col-0 #13	-0,4 MPa	light	68	695	0.141667	1.44792	0.0978417	1.58958
8	18	Col-0 #13	-0,4 MPa	light	51	1176	0.10625	2.45	0.0433673	2.55625
8	19	Col-0 #13	-0,4 MPa	light	55	1066	0.114583	2.22083	0.0515947	2.33542
8	20	Col-0 #13	-0,4 MPa	light	60	1096	0.125	2.28333	0.0547445	2.40833
8	21	Col-0 #13	-0,4 MPa	light	44	834	0.0916667	1.7375	0.0527578	1.82917
8	22	Col-0 #13	-0,4 MPa	light	52	485	0.108333	1.01042	0.107216	1.11875
8	23	Col-0 #13	-0,4 MPa	light	51	477	0.10625	0.99375	0.106918	1.1
8	24	Col-0 #13	-0,4 MPa	light	48	841	0.1	1.75208	0.0570749	1.85208
8	25	Col-0 #13	-0,4 MPa	light	44	767	0.0916667	1.59792	0.0573664	1.68958
8	26	Col-0 #13	-0,4 MPa	light	55	485	0.114583	1.01042	0.113402	1.125
8	27	Col-0 #13	-0,4 MPa	light	51	757	0.10625	1.57708	0.0673712	1.68333
8	28	Col-0 #13	-0,4 MPa	light	41	878	0.0854167	1.82917	0.046697	1.91458
8	29	Col-0 #13	-0,4 MPa	light	71	668	0.147917	1.39167	0.106287	1.53958
8	30	Col-0 #13	-0,4 MPa	light	54	739	0.1125	1.53958	0.0730717	1.65208
8	31	Col-0 #13	-0,4 MPa	light	51	631	0.10625	1.31458	0.0808241	1.42083
8	32	Col-0 #13	-0,4 MPa	light	54	974	0.1125	2.02917	0.0554415	2.14167
8	33	Col-0 #13	-0,4 MPa	light	45	939	0.09375	1.95625	0.0479233	2.05
8	34	Col-0 #13	-0,4 MPa	light	38	881	0.0791667	1.83542	0.0431328	1.91458
8	35	Col-0 #13	-0,4 MPa	light	43	1080	0.0895833	2.25	0.0398148	2.33958
8	36	Col-0 #13	-0,4 MPa	light	44	350	0.0916667	0.729167	0.125714	0.820833
8	37	Col-0 #13	-0,4 MPa	light	38	250	0.0791667	0.520833	0.152	0.6
8	38	Col-0 #13	-0,4 MPa	light	41	561	0.0854167	1.16875	0.0730838	1.25417
8	39	Col-0 #13	-0,4 MPa	light	50	298	0.104167	0.620833	0.167785	0.725
8	40	Col-0 #13	-0,4 MPa	light	48	584	0.1	1.21667	0.0821918	1.31667
8	41	Col-0 #13	-0,4 MPa	light	51	716	0.10625	1.49167	0.0712291	1.59792
8	42	Col-0 #13	-0,4 MPa	light	60	671	0.125	1.39792	0.0894188	1.52292
8	43	Col-0 #13	-0,4 MPa	light	51	672	0.10625	1.4	0.0758929	1.50625
8	44	Col-0 #13	-0,4 MPa	light	50	732	0.104167	1.525	0.068306	1.62917
8	45	Col-0 #13	-0,4 MPa	light	58	651	0.120833	1.35625	0.0890937	1.47708
8	46	Col-0 #13	-0,4 MPa	light	54	854	0.1125	1.77917	0.0632319	1.89167
8	47	Col-0 #13	-0,4 MPa	light	56	742	0.116667	1.54583	0.0754717	1.6625
8	48	Col-0 #13	-0,4 MPa	light	55	877	0.114583	1.82708	0.0627138	1.94167
8	49	Col-0 #13	-0,4 MPa	light	52	672	0.108333	1.4	0.077381	1.50833
8	50	Col-0 #13	-0,4 MPa	light	61	678	0.127083	1.4125	0.0899705	1.53958
8	51	Col-0 #13	-0,4 MPa	light	82	763	0.170833	1.58958	0.107471	1.76042
8	52	Col-0 #13	-0,4 MPa	light	79	564	0.164583	1.175	0.140071	1.33958
8	53	Col-0 #13	-0,4 MPa	light	67	743	0.139583	1.54792	0.090175	1.6875
8	54	Col-0 #13	-0,4 MPa	light	75	486	0.15625	1.0125	0.154321	1.16875
8	55	Col-0 #13	-0,4 MPa	light	60	509	0.125	1.06042	0.117878	1.18542
8	56	Col-0 #13	-0,4 MPa	light	53	771	0.110417	1.60625	0.0687419	1.71667
8	57	Col-0 #13	-0,4 MPa	light	46	707	0.0958333	1.47292	0.0650636	1.56875
8	58	Col-0 #13	-0,4 MPa	light	50	771	0.104167	1.60625	0.0648508	1.71042
8	59	Col-0 #13	-0,4 MPa	light	55	508	0.114583	1.05833	0.108268	1.17292
8	60	Col-0 #13	-0,4 MPa	light	67	1106	0.139583	2.30417	0.0605787	2.44375
8	61	Col-0 #13	-0,4 MPa	light	59	863	0.122917	1.79792	0.0683662	1.92083
8	62	Col-0 #13	-0,4 MPa	light	68	887	0.141667	1.84792	0.0766629	1.98958
8	63	Col-0 #13	-0,4 MPa	light	54	1245	0.1125	2.59375	0.0433735	2.70625
8	64	Col-0 #13	-0,4 MPa	light	51	1049	0.10625	2.18542	0.0486177	2.29167
8	65	Col-0 #13	-0,4 MPa	light	65	1021	0.135417	2.12708	0.0636631	2.2625
8	66	Col-0 #13	-0,4 MPa	light	58	869	0.120833	1.81042	0.0667434	1.93125
8	67	Col-0 #13	-0,4 MPa	light	57	1272	0.11875	2.65	0.0448113	2.76875
8	68	Col-0 #13	-0,4 MPa	light	60	1079	0.125	2.24792	0.055607	2.37292
8	69	Col-0 #13	-0,4 MPa	light	58	1090	0.120833	2.27083	0.053211	2.39167
8	70	Col-0 #13	-0,4 MPa	light	49	1187	0.102083	2.47292	0.0412805	2.575
8	71	Col-0 #13	-0,4 MPa	light	52	1267	0.108333	2.63958	0.0410418	2.74792
8	72	Col-0 #13	-0,4 MPa	light	57	905	0.11875	1.88542	0.0629834	2.00417
8	73	Col-0 #13	-0,4 MPa	light	67	1149	0.139583	2.39375	0.0583116	2.53333
8	74	Col-0 #13	-0,4 MPa	light	62	904	0.129167	1.88333	0.0685841	2.0125
8	75	Col-0 #13	-0,4 MPa	light	64	1042	0.133333	2.17083	0.0614203	2.30417
8	76	Col-0 #13	-0,4 MPa	light	47	959	0.0979167	1.99792	0.0490094	2.09583
8	77	Col-0 #13	-0,4 MPa	light	58	1006	0.120833	2.09583	0.0576541	2.21667
8	78	Col-0 #13	-0,4 MPa	light	68	1120	0.141667	2.33333	0.0607143	2.475
8	79	Col-0 #13	-0,4 MPa	light	49	847	0.102083	1.76458	0.0578512	1.86667
8	80	Col-0 #13	-0,4 MPa	light	69	1236	0.14375	2.575	0.0558252	2.71875

## Sheet: S3B
S3B_Ler Fig
Expt I I	40240	Germination		KF
condition: dark
0,2MPa						0,4Mpa						0,6Mpa						0,8Mpa
n	hypocotyl length [cm]	root length [cm]	hypocotyl length/root length ratio [AU]	sum		n	hypocotyl length [cm]	root length [cm]	hypocotyl length/root length ratio [AU]	sum		n	hypocotyl length [cm]	root length [cm]	hypocotyl length/root length ratio [AU]	sum		n	hypocotyl length [cm]	root length [cm]	hypocotyl length/root length ratio [AU]	sum
1	585.084	185.453	3.15489	770.537		1	564.507	101.051	5.58636	665.558		1	186.993	175.595	1.06491	362.588		1	178.941	238.63	0.749868	417.571
2	585.94	256.148	2.28751	842.088		2	418.911	140.63	2.97882	559.541		2	97.622	135.671	0.719549	233.293		2	168.384	225.123	0.747964	393.507
3	683.097	241.679	2.82646	924.776		3	597.057	194.175	3.07484	791.232		3	183.666	96.654	1.90024	280.32		3	231.962	274.636	0.844616	506.598
4	641.882	233.117	2.75348	874.999		4	637.078	353.787	1.80074	990.865		4	69.991	42.932	1.63028	112.923		4	150.384	159.031	0.945627	309.415
5	550.993	84.418	6.52696	635.411		5	573.247	260.856	2.19756	834.103		5	118.439	84.728	1.39787	203.167		5	232.134	197.34	1.17631	429.474
6	393.42	152.02	2.58795	545.44		6	624.092	399.589	1.56183	1023.68		6	114.807	78.388	1.4646	193.195		6	187.318	264.022	0.709479	451.34
7	500.267	104.007	4.80994	604.274		7	426.404	178.416	2.38994	604.82		7	138.941	396.068	0.350801	535.009		7	170.006	199.296	0.853033	369.302
8	583.945	160.817	3.63111	744.762		8	565.355	219.671	2.57364	785.026		8	112.582	155.774	0.722727	268.356		8	137.864	126.669	1.08838	264.533
9	606.183	204.064	2.97055	810.247		9	309.786	231.746	1.33675	541.532		9	110.05	185.837	0.592186	295.887		9	200.423	195.956	1.0228	396.379
						10	532.818	348.52	1.5288	881.338		10	174.513	323.716	0.539093	498.229		10	233.447	365.03	0.639528	598.477
						11	539.857	283.054	1.90726	822.911		11	208.369	294.608	0.707275	502.977
						12	651.159	273.143	2.38395	924.302		12	396.19	371.416	1.0667	767.606
						13	321.142	356.063	0.901925	677.205
						14	120.981	138.598	0.872891	259.579
						15	487.541	287.825	1.69388	775.366
						16	454.258	339.446	1.33823	793.704
						17	398.698	275.063	1.44948	673.761
						18	443.247	408.529	1.08498	851.776
						19	390.524	234.228	1.66728	624.752
						20	275.863	349.505	0.789296	625.368
						21	351.539	162.343	2.16541	513.882

## Sheet: S3C
S3C Fig
condition: dark
Data of 4th May for 7 days was used
date	line	day	water stress [Mpa]	hypocotyl length [inch]	root length [inch]	hypocotyl length [pixels]	root length [pixels]	hypocotyl length [cm]	root length [cm]	total length [inch]	total length [cm]	hypocotyl length/root length ratio [AU]		row labels	mean hypocotyl length [cm]	mean root length [cm]	mean total length [cm]	mean hypocotyl length/root length ratio [AU]				row labels	mean hypocotyl length [cm]	mean root length [cm]	mean total length [cm]	mean hypocotyl length/root length ratio [AU]
May04	Columbia	Day 7	-0.2	0.625876	0.201476	751.051	241.771	1.58972	0.511749	0.827352	2.10147	3.10646		May04	1.12704	0.665931	1.79297	2.45724				0	1.5424	0.370292	1.9127	4.86107
May04	Columbia	Day 7	-0.2	0.563234	0.187888	675.881	225.465	1.43061	0.477234	0.751122	1.90785	2.99772		Day 10	1.14773	0.785324	1.93306	2.44216				-0.3 MPa	1.16335	0.867688	2.03104	1.50002
May04	Columbia	Day 7	-0.2	0.485362	0.205975	582.435	247.17	1.23282	0.523177	0.691338	1.756	2.35641		-0.3 MPa	1.16335	0.867688	2.03104	1.50002				-0.4 Mpa	0.800563	1.0659	1.86647	0.823937
May04	Columbia	Day 7	-0.2	0.547452	0.152955	656.942	183.546	1.39053	0.388506	0.700407	1.77903	3.57917		-0.4 Mpa	0.800563	1.0659	1.86647	0.823937				-0.5 Mpa	0.513604	1.38606	1.89967	0.384739
May04	Columbia	Day 7	-0.2	0.498748	0.103306	598.498	123.967	1.26682	0.262397	0.602054	1.52922	4.82788		-0.5 Mpa	0.513604	1.38606	1.89967	0.384739
May04	Columbia	Day 7	-0.2	0.521304	0.182631	625.565	219.157	1.32411	0.463882	0.703935	1.78799	2.85441		0	1.5424	0.370292	1.9127	4.86107
May04	Columbia	Day 7	-0.2	0.551991	0.210198	662.389	252.237	1.40206	0.533902	0.762188	1.93596	2.62606		Day 7	1.11156	0.576619	1.68818	2.46852				0			1.8444
May04	Columbia	Day 7	-0.2	0.573013	0.119277	687.615	143.132	1.45545	0.302963	0.692289	1.75841	4.80406		-0.3 MPa	1.08224	0.598536	1.68077	2.15055				-0.3			1.68077
May04	Columbia	Day 7	-0.2	0.743152	0.246977	891.782	296.373	1.88761	0.627323	0.990129	2.51493	3.00899		-0.4 Mpa	0.748413	0.739321	1.48773	1.34132				-0.4			1.48773
May04	Columbia	Day 7	-0.2	0.510818	0.165807	612.982	198.968	1.29748	0.421149	0.676625	1.71863	3.08081		-0.5 Mpa	0.415827	0.916289	1.33212	0.495639				-0.5			1.33212
May04	Columbia	Day 7	-0.2	0.566233	0.126842	679.479	152.211	1.43823	0.32218	0.693075	1.76041	4.46406		0	1.41741	0.426987	1.8444	3.46874
May04	Columbia	Day 7	-0.2	0.490297	0.197514	588.357	237.017	1.24536	0.501686	0.687812	1.74704	2.48234		May19	1.44352	0.728996	2.17252	2.97781
May04	Columbia	Day 7	-0.2	0.695408	0.237864	834.49	285.437	1.76634	0.604175	0.933272	2.37051	2.92355		Day 10	1.44352	0.728996	2.17252	2.97781
May04	Columbia	Day 7	-0.2	0.624818	0.208706	749.781	250.447	1.58704	0.530113	0.833523	2.11715	2.99377		-0.3 MPa	1.44596	0.74168	2.18764	2.21888
May04	Columbia	Day 7	-0.2	0.521908	0.172568	626.29	207.082	1.32565	0.438324	0.694477	1.76397	3.02436		-0.4 Mpa	1.23741	1.05583	2.29325	1.27732
May04	Columbia	Day 7	-0.2	0.564801	0.141142	677.761	169.37	1.43459	0.3585	0.705943	1.79309	4.00166		-0.5 Mpa	0.851041	1.24672	2.09776	0.689021
May04	Columbia	Day 7	-0.2	0.64282	0.18768	771.384	225.216	1.63276	0.476707	0.8305	2.10947	3.42509		0	1.72777	0.384412	2.11218	4.96181
May04	Columbia	Day 7	-0.2	0.585574	0.102115	702.689	122.538	1.48736	0.259372	0.687689	1.74673	5.73446		total	1.20799	0.682062	1.89005	2.59039
May04	Columbia	Day 7	-0.2	0.576436	0.158417	691.723	190.1	1.46415	0.402378	0.734853	1.86653	3.63873
May04	Columbia	Day 7	-0.2	0.614483	0.111527	737.38	133.832	1.56079	0.283278	0.72601	1.84407	5.50974
May04	Columbia	Day 7	-0.2	0.535601	0.189919	642.721	227.903	1.36043	0.482395	0.72552	1.84282	2.82015
May04	Columbia	Day 7	-0.2	0.558627	0.157733	670.352	189.28	1.41891	0.400643	0.71636	1.81955	3.54159
May04	Columbia	Day 7	-0.2	0.662805	0.170744	795.366	204.893	1.68352	0.43369	0.833549	2.11721	3.88186
May04	Columbia	Day 7	-0.2	0.638335	0.146179	766.002	175.415	1.62137	0.371295	0.784514	1.99267	4.3668
May04	Columbia	Day 7	-0.2	0.498309	0.20973	597.971	251.676	1.26571	0.532714	0.708039	1.79842	2.37596
May04	Columbia	Day 7	-0.2	0.637806	0.137983	765.367	165.58	1.62003	0.350478	0.775789	1.9705	4.62234
May04	Columbia	Day 7	-0.2	0.472312	0.209809	566.774	251.771	1.19967	0.532915	0.682121	1.73259	2.25115		row labels	stdev mean hypocotyl length	stdev mean root length	stdev mean total length	stdev mean hypocotyl length/root length ratio				row labels	stdev mean hypocotyl length	stdev mean root length	stdev mean total length	stdev mean hypocotyl length/root length ratio
May04	Columbia	Day 7	-0.2	0.607702	0.147496	729.242	176.995	1.54356	0.374639	0.755197	1.9182	4.12013		May04	0.405022	0.343255	0.316961	2.00113				0	0.14909	0.129571	0.200933	2.55371
May04	Columbia	Day 7	-0.2	0.619663	0.138102	743.595	165.722	1.57394	0.350778	0.757764	1.92472	4.487		Day 10	0.399644	0.41366	0.286034	2.43877				-0.3 MPa	0.190162	0.272143	0.303877	0.613825
May04	Columbia	Day 7	-0.2	0.568297	0.101503	681.956	121.804	1.44347	0.257818	0.6698	1.70129	5.5988		-0.3 MPa	0.190162	0.272143	0.303877	0.613825				-0.4 Mpa	0.24944	0.294114	0.357377	0.386612
May04	Columbia	Day 7	-0.2	0.684802	0.155106	821.762	186.127	1.7394	0.393969	0.839908	2.13337	4.41506		-0.4 Mpa	0.24944	0.294114	0.357377	0.386612				-0.5 Mpa	0.10245	0.222242	0.216267	0.121475
May04	Columbia	Day 7	-0.2	0.621996	0.219468	746.395	263.361	1.57987	0.557447	0.841463	2.13732	2.83411		-0.5 Mpa	0.10245	0.222242	0.216267	0.121475
May04	Columbia	Day 7	-0.2	0.585941	0.151292	703.129	181.55	1.48829	0.384281	0.737232	1.87257	3.87292		0	0.14909	0.129571	0.200933	2.55371
May04	Columbia	Day 7	-0.2	0.665543	0.209851	798.651	251.821	1.69048	0.533021	0.875393	2.2235	3.1715		Day 7	0.409087	0.244453	0.298374	1.60254				0			0.172786
May04	Columbia	Day 7	-0.2	0.642528	0.165825	771.033	198.99	1.63202	0.421196	0.808353	2.05322	3.87473		-0.3 MPa	0.232969	0.195823	0.277658	1.72623				-0.3			0.277658
May04	Columbia	Day 7	-0.2	0.522622	0.157027	627.147	188.433	1.32746	0.39885	0.67965	1.72631	3.32822		-0.4 Mpa	0.212798	0.235028	0.265489	1.54603				-0.4			0.265489
May04	Columbia	Day 7	-0.2	0.618873	0.192736	742.647	231.283	1.57194	0.489549	0.811608	2.06149	3.21099		-0.5 Mpa	0.177055	0.247801	0.290113	0.284467				-0.5			0.290113
May04	Columbia	Day 7	-0.2	0.494936	0.241609	593.923	289.931	1.25714	0.613687	0.736545	1.87082	2.0485		0	0.138972	0.0880272	0.172786	0.826083
May04	Columbia	Day 7	-0.2	0.430282	0.0901358	516.338	108.163	1.09292	0.228945	0.520417	1.32186	4.7737		May19	0.34446	0.385319	0.274197	2.13499
May04	Columbia	Day 7	-0.2	0.53882	0.159502	646.584	191.403	1.3686	0.405136	0.698322	1.77374	3.37813		Day 10	0.34446	0.385319	0.274197	2.13499
May04	Columbia	Day 7	-0.2	0.461125	0.179155	553.35	214.986	1.17126	0.455054	0.64028	1.62631	2.57389		-0.3 MPa	0.144252	0.226287	0.274427	0.987772
May04	Columbia	Day 7	-0.2	0.575227	0.211606	690.272	253.927	1.46108	0.537479	0.786833	1.99855	2.71839		-0.4 Mpa	0.14132	0.262372	0.287287	0.484802
May04	Columbia	Day 7	-0.2	0.527505	0.152205	633.006	182.646	1.33986	0.386601	0.67971	1.72646	3.46575		-0.5 Mpa	0.305509	0.166277	0.37213	0.257901
May04	Columbia	Day 7	-0.2	0.583526	0.209123	700.231	250.948	1.48216	0.531173	0.792649	2.01333	2.79034		0	0.166538	0.125687	0.208361	1.6088
May04	Columbia	Day 7	-0.2	0.633148	0.171478	759.778	205.774	1.6082	0.435555	0.804627	2.04375	3.69229		total	0.413902	0.35523	0.348325	2.04707
May04	Columbia	Day 7	-0.2	0.525176	0.192036	630.211	230.443	1.33395	0.487771	0.717212	1.82172	2.73478
May04	Columbia	Day 7	-0.2	0.522668	0.163123	627.202	195.748	1.32758	0.414333	0.685792	1.74191	3.20413
May04	Columbia	Day 7	-0.2	0.66223	0.166868	794.676	200.242	1.68206	0.423846	0.829098	2.10591	3.96858
May04	Columbia	Day 7	-0.2	0.513138	0.141178	615.765	169.414	1.30337	0.358593	0.654316	1.66196	3.63468
May04	Columbia	Day 7	-0.2	0.59297	0.190108	711.564	228.129	1.50614	0.482873	0.783077	1.98902	3.11913
May04	Columbia	Day 7	-0.2	0.52259	0.221628	627.108	265.953	1.32738	0.562934	0.744217	1.89031	2.35797
May04	Columbia	Day 7	-0.2	0.559732	0.232203	671.679	278.644	1.42172	0.589796	0.791936	2.01152	2.41053
May04	Columbia	Day 7	-0.2	0.492337	0.202006	590.804	242.407	1.25054	0.513095	0.694342	1.76363	2.43724
May04	Columbia	Day 7	-0.2	0.517338	0.229686	620.806	275.623	1.31404	0.583402	0.747024	1.89744	2.25237
May04	Columbia	Day 7	-0.2	0.491007	0.158639	589.208	190.367	1.24716	0.402943	0.649646	1.6501	3.09512
May04	Columbia	Day 7	-0.2	0.519341	0.205868	623.209	247.042	1.31913	0.522906	0.725209	1.84203	2.52268
May04	Columbia	Day 7	-0.2	0.515415	0.138741	618.498	166.489	1.30915	0.352402	0.654156	1.66156	3.71495
May04	Columbia	Day 7	-0.2	0.485549	0.191663	582.659	229.995	1.23329	0.486823	0.677212	1.72012	2.53336
May04	Columbia	Day 7	-0.2	0.503627	0.158218	604.352	189.861	1.27921	0.401872	0.661844	1.68108	3.18313
May04	Columbia	Day 7	-0.2	0.532232	0.173875	638.679	208.65	1.35187	0.441642	0.706107	1.79351	3.06101
May04	Columbia	Day 7	-0.2	0.542189	0.168304	650.627	201.965	1.37716	0.427493	0.710493	1.80465	3.22148
May04	Columbia	Day 7	-0.2	0.545297	0.174823	654.356	209.788	1.38505	0.444051	0.72012	1.8291	3.11913
May04	Columbia	Day 7	-0.2	0.540527	0.140071	648.632	168.085	1.37294	0.35578	0.680597	1.72872	3.85895
May04	Columbia	Day 7	-0.2	0.552693	0.151268	663.231	181.522	1.40384	0.384222	0.703961	1.78806	3.65372
May04	Columbia	Day 7	-0.2	0.47423	0.116565	569.076	139.878	1.20454	0.296075	0.590795	1.50062	4.06837
May04	Columbia	Day 7	-0.2	0.49918	0.156771	599.016	188.125	1.26792	0.398198	0.655951	1.66612	3.18414
May04	Columbia	Day 7	-0.2	0.563191	0.14962	675.829	179.544	1.4305	0.380035	0.712811	1.81054	3.76414
May04	Columbia	Day 7	-0.2	0.616402	0.188202	739.682	225.842	1.56566	0.478032	0.804603	2.04369	3.27522
May04	Columbia	Day 7	-0.2	0.549283	0.185101	659.14	222.121	1.39518	0.470156	0.734384	1.86534	2.96748
May04	Columbia	Day 7	-0.2	0.543597	0.149773	652.316	179.728	1.38074	0.380424	0.69337	1.76116	3.62946
May04	Columbia	Day 7	-0.2	0.581061	0.235093	697.273	282.112	1.47589	0.597137	0.816154	2.07303	2.47162
May04	Columbia	Day 7	-0.2	0.564428	0.178023	677.314	213.627	1.43365	0.452177	0.742451	1.88583	3.17054
May04	Columbia	Day 7	-0.2	0.596768	0.166392	716.121	199.671	1.51579	0.422637	0.76316	1.93843	3.5865
May04	Columbia	Day 7	-0.2	0.481303	0.179339	577.564	215.207	1.22251	0.455521	0.660643	1.67803	2.68376
May04	Columbia	Day 7	-0.2	0.518544	0.168798	622.253	202.558	1.3171	0.428748	0.687342	1.74585	3.07197
May04	Columbia	Day 7	-0.2	0.548426	0.220857	658.111	265.028	1.393	0.560976	0.769282	1.95398	2.48318
May04	Columbia	Day 7	-0.2	0.525472	0.159097	630.566	190.916	1.3347	0.404106	0.684568	1.7388	3.30285
May04	Columbia	Day 7	-0.2	0.596708	0.142104	716.05	170.525	1.51564	0.360945	0.738812	1.87658	4.19909
May04	Columbia	Day 7	-0.2	0.553182	0.123397	663.818	148.076	1.40508	0.313428	0.676578	1.71851	4.48295
May04	Columbia	Day 7	-0.2	0.574301	0.18012	689.161	216.144	1.45872	0.457505	0.754421	1.91623	3.18843
May04	Columbia	Day 7	-0.2	0.652543	0.157272	783.052	188.726	1.65746	0.39947	0.809815	2.05693	4.14915
May04	Columbia	Day 7	-0.2	0.584769	0.15985	701.723	191.82	1.48531	0.406019	0.744619	1.89133	3.65824
May04	Columbia	Day 7	-0.2	0.559243	0.154427	671.092	185.313	1.42048	0.392246	0.713671	1.81272	3.6214
May04	Columbia	Day 7	-0.2	0.532161	0.144866	638.593	173.839	1.35169	0.367959	0.677027	1.71965	3.67347
May04	Columbia	Day 7	-0.2	0.53023	0.130017	636.276	156.02	1.34678	0.330242	0.660247	1.67703	4.07817
May04	Columbia	Day 7	-0.2	0.480198	0.176368	576.238	211.642	1.2197	0.447976	0.656567	1.66768	2.7227
May04	Columbia	Day 7	-0.2	0.538899	0.157291	646.679	188.749	1.3688	0.399519	0.69619	1.76832	3.42613
May04	Columbia	Day 7	-0.2	0.527481	0.236794	632.977	284.153	1.3398	0.601457	0.764275	1.94126	2.22759
May04	Columbia	Day 7	-0.2	0.5512	0.173472	661.44	208.166	1.40005	0.440618	0.724672	1.84067	3.17746
May04	Columbia	Day 7	-0.2	0.562627	0.114049	675.152	136.859	1.42907	0.289685	0.676676	1.71876	4.93319
May04	Columbia	Day 7	-0.2	0.574251	0.209299	689.101	251.159	1.4586	0.53162	0.78355	1.99022	2.74368
May04	Columbia	Day 7	-0.2	0.503121	0.150342	603.745	180.41	1.27793	0.381868	0.653462	1.65979	3.34652
May04	Columbia	Day 7	-0.2	0.529706	0.137866	635.647	165.439	1.34545	0.350179	0.667572	1.69563	3.84218
May04	Columbia	Day 7	-0.2	0.566378	0.155528	679.654	186.634	1.4386	0.395042	0.721907	1.83364	3.64164
May04	Columbia	Day 7	-0.2	0.573778	0.129021	688.533	154.825	1.45739	0.327713	0.702798	1.78511	4.44717
May04	Columbia	Day 7	-0.2	0.515106	0.0875692	618.127	105.083	1.30837	0.222426	0.602675	1.53079	5.88227
May04	Columbia	Day 7	-0.2	0.645003	0.219303	774.004	263.163	1.63831	0.557028	0.864306	2.19534	2.94116
May04	Columbia	Day 7	-0.2	0.541192	0.165923	649.431	199.108	1.37463	0.421445	0.707116	1.79607	3.2617
May04	Columbia	Day 7	-0.2	0.571802	0.143178	686.163	171.814	1.45238	0.363673	0.714981	1.81605	3.99364
May04	Columbia	Day 7	-0.2	0.566245	0.152076	679.494	182.491	1.43826	0.386273	0.718321	1.82453	3.72344
May04	Columbia	Day 7	-0.2	0.501511	0.0890783	601.813	106.894	1.27384	0.226259	0.590589	1.5001	5.63
May04	Columbia	Day 7	-0.2	0.592298	0.151823	710.757	182.188	1.50444	0.385631	0.744121	1.89007	3.90123
May04	Columbia	Day 7	-0.2	0.548158	0.166829	657.79	200.195	1.39232	0.423746	0.714987	1.81607	3.28575
May04	Columbia	Day 7	-0.2	0.579463	0.222215	695.356	266.658	1.47184	0.564426	0.801678	2.03626	2.60767
May04	Columbia	Day 7	-0.2	0.575794	0.19341	690.953	232.092	1.46252	0.491261	0.769204	1.95378	2.97707
May04	Columbia	Day 7	-0.2	0.450433	0.175651	540.52	210.781	1.1441	0.446153	0.626084	1.59025	2.56437
May04	Columbia	Day 7	-0.2	0.551731	0.204843	662.077	245.812	1.4014	0.520302	0.756574	1.9217	2.69343
May04	Columbia	Day 7	-0.2	0.497733	0.165428	597.28	198.513	1.26424	0.420186	0.663161	1.68443	3.00877
May04	Columbia	Day 7	-0.2	0.517973	0.190117	621.568	228.141	1.31565	0.482898	0.708091	1.79855	2.72449
May04	Columbia	Day 7	-0.2	0.495683	0.166461	594.82	199.753	1.25904	0.422811	0.662144	1.68185	2.97778
May04	Columbia	Day 7	-0.2	0.474524	0.165983	569.429	199.179	1.20529	0.421596	0.640507	1.62689	2.85888
May04	Columbia	Day 7	-0.2	0.600332	0.186438	720.398	223.726	1.52484	0.473553	0.78677	1.9984	3.22
May04	Columbia	Day 7	-0.2	0.625713	0.157058	750.856	188.47	1.58931	0.398928	0.782772	1.98824	3.98396
May04	Columbia	Day 7	-0.2	0.633887	0.143338	760.664	172.005	1.61007	0.364077	0.777224	1.97415	4.42234
May04	Columbia	Day 7	-0.2	0.538281	0.154008	645.937	184.81	1.36723	0.391181	0.692289	1.75841	3.49514
May04	Columbia	Day 7	-0.2	0.580383	0.151819	696.46	182.183	1.47417	0.385621	0.732202	1.85979	3.82286
May04	Columbia	Day 7	-0.2	0.510472	0.155871	612.567	187.045	1.2966	0.395912	0.666343	1.69251	3.27497
May04	Columbia	Day 7	-0.2	0.542179	0.135196	650.615	162.235	1.37714	0.343397	0.677375	1.72053	4.01032
May04	Columbia	Day 7	-0.2	0.50249	0.178469	602.988	214.163	1.27632	0.453312	0.680959	1.72964	2.81556
May04	Columbia	Day 7	-0.2	0.559133	0.136392	670.959	163.671	1.4202	0.346437	0.695525	1.76663	4.09944
May04	Columbia	Day 7	-0.2	0.529611	0.238605	635.533	286.326	1.34521	0.606057	0.768216	1.95127	2.21961
May04	Columbia	Day 7	-0.2	0.532762	0.166367	639.314	199.64	1.35321	0.422571	0.699128	1.77579	3.20233
May04	Columbia	Day 7	-0.2	0.635288	0.173121	762.346	207.745	1.61363	0.439727	0.808409	2.05336	3.66962
May04	Columbia	Day 7	-0.2	0.545446	0.169628	654.535	203.554	1.38543	0.430856	0.715074	1.81629	3.21553
May04	Columbia	Day 7	-0.2	0.589235	0.0928058	707.082	111.367	1.49666	0.235727	0.682041	1.73238	6.34912
May04	Columbia	Day 7	-0.2	0.603656	0.157002	724.387	188.403	1.53329	0.398786	0.760658	1.93207	3.84488
May04	Columbia	Day 7	-0.2	0.595637	0.138232	714.764	165.878	1.51292	0.351108	0.733868	1.86403	4.30897
May04	Columbia	Day 7	-0.2	0.609568	0.169096	731.482	202.915	1.5483	0.429503	0.778664	1.97781	3.60487
May04	Columbia	Day 7	-0.2	0.549023	0.140032	658.828	168.038	1.39452	0.35568	0.689055	1.7502	3.92071
May04	Columbia	Day 7	-0.3	0.78982	0.0587267	947.784	70.472	2.00614	0.149166	0.848547	2.15531	13.4491
May04	Columbia	Day 7	-0.3	0.682174	0.0995833	818.609	119.5	1.73272	0.252942	0.781757	1.98566	6.85028
May04	Columbia	Day 7	-0.3	0.561958	0.15427	674.35	185.124	1.42737	0.391846	0.716228	1.81922	3.64269
May04	Columbia	Day 7	-0.3	0.565084	0.250016	678.101	300.019	1.43531	0.63504	0.8151	2.07035	2.26019
May04	Columbia	Day 7	-0.3	0.404241	0.239762	485.089	287.715	1.02677	0.608997	0.644003	1.63577	1.68601
May04	Columbia	Day 7	-0.3	0.453457	0.270458	544.148	324.549	1.15178	0.686962	0.723914	1.83874	1.67663
May04	Columbia	Day 7	-0.3	0.458903	0.271322	550.684	325.586	1.16561	0.689157	0.730225	1.85477	1.69136
May04	Columbia	Day 7	-0.3	0.378207	0.238921	453.848	286.705	0.960645	0.606859	0.617128	1.5675	1.58298
May04	Columbia	Day 7	-0.3	0.434578	0.182312	521.493	218.775	1.10383	0.463074	0.61689	1.5669	2.3837
May04	Columbia	Day 7	-0.3	0.451845	0.213946	542.214	256.735	1.14769	0.543422	0.665791	1.69111	2.11196
May04	Columbia	Day 7	-0.3	0.498302	0.121827	597.962	146.192	1.26569	0.30944	0.620128	1.57513	4.09025
May04	Columbia	Day 7	-0.3	0.49056	0.268833	588.672	322.6	1.24602	0.682837	0.759393	1.92886	1.82477
May04	Columbia	Day 7	-0.3	0.444503	0.186486	533.403	223.783	1.12904	0.473674	0.630988	1.60271	2.38357
May04	Columbia	Day 7	-0.3	0.412552	0.262979	495.062	315.575	1.04788	0.667967	0.675531	1.71585	1.56876
May04	Columbia	Day 7	-0.3	0.569534	0.274297	683.441	329.156	1.44662	0.696714	0.843831	2.14333	2.07634
May04	Columbia	Day 7	-0.3	0.453987	0.248774	544.784	298.529	1.15313	0.631886	0.702761	1.78501	1.82489
May04	Columbia	Day 7	-0.3	0.412366	0.317747	494.839	381.296	1.04741	0.807077	0.730113	1.85449	1.29778
May04	Columbia	Day 7	-0.3	0.45574	0.233607	546.888	280.328	1.15758	0.593361	0.689347	1.75094	1.95089
May04	Columbia	Day 7	-0.3	0.322867	0.247553	387.44	297.064	0.820081	0.628785	0.57042	1.44887	1.30423
May04	Columbia	Day 7	-0.3	0.421868	0.291353	506.242	349.623	1.07155	0.740035	0.713221	1.81158	1.44797
May04	Columbia	Day 7	-0.3	0.352098	0.222168	422.518	266.602	0.89433	0.564308	0.574267	1.45864	1.58483
May04	Columbia	Day 7	-0.3	0.436819	0.295817	524.183	354.98	1.10952	0.751374	0.732636	1.8609	1.47666
May04	Columbia	Day 7	-0.3	0.534332	0.333161	641.198	399.793	1.3572	0.846229	0.867492	2.20343	1.60382
May04	Columbia	Day 7	-0.3	0.502668	0.303339	603.201	364.007	1.27678	0.770481	0.806007	2.04726	1.65711
May04	Columbia	Day 7	-0.3	0.360365	0.140949	432.438	169.139	0.915327	0.358011	0.501314	1.27334	2.5567
May04	Columbia	Day 7	-0.3	0.408456	0.146644	490.147	175.973	1.03748	0.372476	0.5551	1.40995	2.78535
May04	Columbia	Day 7	-0.3	0.469483	0.216347	563.379	259.617	1.19249	0.549523	0.68583	1.74201	2.17004
May04	Columbia	Day 7	-0.3	0.334917	0.341962	401.901	410.354	0.85069	0.868583	0.676879	1.71927	0.979401
May04	Columbia	Day 7	-0.3	0.282644	0.106337	339.173	127.604	0.717916	0.270095	0.388981	0.988011	2.65801
May04	Columbia	Day 7	-0.3	0.433046	0.254147	519.655	304.976	1.09994	0.645533	0.687192	1.74547	1.70392
May04	Columbia	Day 7	-0.3	0.349012	0.212212	418.814	254.655	0.88649	0.53902	0.561224	1.42551	1.64463
May04	Columbia	Day 7	-0.3	0.370566	0.196417	444.679	235.7	0.941237	0.498898	0.566982	1.44014	1.88663
May04	Columbia	Day 7	-0.3	0.460173	0.43279	552.208	519.348	1.16884	1.09929	0.892963	2.26813	1.06327
May04	Columbia	Day 7	-0.3	0.402139	0.215482	482.567	258.578	1.02143	0.547323	0.617621	1.56876	1.86623
May04	Columbia	Day 7	-0.3	0.493132	0.165892	591.758	199.071	1.25255	0.421367	0.659024	1.67392	2.9726
May04	Columbia	Day 7	-0.3	0.346786	0.207549	416.143	249.059	0.880836	0.527175	0.554335	1.40801	1.67086
May04	Columbia	Day 7	-0.3	0.317017	0.324587	380.42	389.505	0.805222	0.824452	0.641604	1.62967	0.976676
May04	Columbia	Day 7	-0.3	0.306173	0.323337	367.407	388.004	0.777678	0.821275	0.629509	1.59895	0.946915
May04	Columbia	Day 7	-0.3	0.335323	0.280848	402.388	337.017	0.851721	0.713353	0.616171	1.56507	1.19397
May04	Columbia	Day 7	-0.3	0.396579	0.196316	475.895	235.579	1.00731	0.498642	0.592895	1.50595	2.02011
May04	Columbia	Day 7	-0.3	0.49137	0.434223	589.644	521.067	1.24808	1.10293	0.925593	2.351	1.13161
May04	Columbia	Day 7	-0.3	0.403898	0.152377	484.678	182.852	1.0259	0.387037	0.556275	1.41294	2.65066
May04	Columbia	Day 7	-0.3	0.358511	0.371878	430.213	446.253	0.910618	0.944569	0.730388	1.85519	0.964056
May04	Columbia	Day 7	-0.3	0.324904	0.337368	389.885	404.842	0.825257	0.856916	0.662273	1.68217	0.963055
May04	Columbia	Day 7	-0.3	0.317193	0.193546	380.632	232.255	0.805671	0.491606	0.510739	1.29728	1.63885
May04	Columbia	Day 7	-0.3	0.387497	0.243269	464.997	291.923	0.984244	0.617904	0.630767	1.60215	1.59288
May04	Columbia	Day 7	-0.3	0.43429	0.257458	521.148	308.949	1.1031	0.653942	0.691747	1.75704	1.68684
May04	Columbia	Day 7	-0.3	0.415694	0.144856	498.833	173.827	1.05586	0.367934	0.56055	1.4238	2.86971
May04	Columbia	Day 7	-0.3	0.388785	0.366758	466.542	440.109	0.987514	0.931564	0.755543	1.91908	1.06006
May04	Columbia	Day 7	-0.3	0.525359	0.195213	630.431	234.256	1.33441	0.495842	0.720572	1.83025	2.69121
May04	Columbia	Day 7	-0.3	0.444256	0.27698	533.107	332.376	1.12841	0.703529	0.721236	1.83194	1.60393
May04	Columbia	Day 7	-0.3	0.434857	0.137836	521.828	165.403	1.10454	0.350103	0.572693	1.45464	3.15489
May04	Columbia	Day 7	-0.3	0.530543	0.254563	636.652	305.476	1.34758	0.646591	0.785107	1.99417	2.08413
May04	Columbia	Day 7	-0.3	0.356534	0.158328	427.841	189.993	0.905597	0.402152	0.514862	1.30775	2.25188
May04	Columbia	Day 7	-0.3	0.419168	0.206072	503.002	247.287	1.06469	0.523424	0.625241	1.58811	2.03408
May04	Columbia	Day 7	-0.3	0.387657	0.258958	465.189	310.75	0.98465	0.657754	0.646616	1.6424	1.49699
May04	Columbia	Day 7	-0.3	0.453588	0.245143	544.306	294.171	1.15211	0.622662	0.698731	1.77478	1.8503
May04	Columbia	Day 7	-0.3	0.373587	0.20736	448.304	248.832	0.94891	0.526694	0.580947	1.4756	1.80163
May04	Columbia	Day 7	-0.3	0.411897	0.251267	494.276	301.521	1.04622	0.638219	0.663164	1.68444	1.63928
May04	Columbia	Day 7	-0.3	0.260153	0.143413	312.184	172.096	0.660789	0.36427	0.403567	1.02506	1.81401
May04	Columbia	Day 7	-0.3	0.316688	0.18836	380.025	226.032	0.804386	0.478434	0.505047	1.28282	1.68129
May04	Columbia	Day 7	-0.4	0.323165	0.215499	387.798	258.599	0.820839	0.547368	0.538664	1.36821	1.49961
May04	Columbia	Day 7	-0.4	0.381509	0.422023	457.811	506.427	0.969033	1.07194	0.803532	2.04097	0.904002
May04	Columbia	Day 7	-0.4	0.380435	0.188092	456.522	225.71	0.966305	0.477753	0.568527	1.44406	2.0226
May04	Columbia	Day 7	-0.4	0.413966	0.283699	496.759	340.439	1.05147	0.720596	0.697665	1.77207	1.45917
May04	Columbia	Day 7	-0.4	0.44038	0.322637	528.456	387.164	1.11857	0.819497	0.763017	1.93806	1.36494
May04	Columbia	Day 7	-0.4	0.4024	0.0449075	482.88	53.889	1.0221	0.114065	0.447308	1.13616	8.96064
May04	Columbia	Day 7	-0.4	0.316582	0.291973	379.898	350.368	0.804117	0.741612	0.608555	1.54573	1.08428
May04	Columbia	Day 7	-0.4	0.406415	0.352678	487.698	423.214	1.03229	0.895803	0.759093	1.9281	1.15237
May04	Columbia	Day 7	-0.4	0.342641	0.320371	411.169	384.445	0.870308	0.813742	0.663012	1.68405	1.06951
May04	Columbia	Day 7	-0.4	0.129797	0.422832	155.756	507.398	0.329684	1.07399	0.552628	1.40368	0.30697
May04	Columbia	Day 7	-0.4	0.275104	0.329293	330.125	395.152	0.698765	0.836405	0.604398	1.53517	0.835438
May04	Columbia	Day 7	-0.4	0.139899	0.220817	167.879	264.98	0.355344	0.560874	0.360716	0.916218	0.633553
May04	Columbia	Day 7	-0.4	0.251049	0.286691	301.259	344.029	0.637665	0.728195	0.53774	1.36586	0.875679
May04	Columbia	Day 7	-0.4	0.179428	0.291332	215.314	349.599	0.455748	0.739985	0.470761	1.19573	0.615888
May04	Columbia	Day 7	-0.4	0.24303	0.379598	291.636	455.518	0.617296	0.96418	0.622628	1.58148	0.640229
May04	Columbia	Day 7	-0.4	0.208141	0.342857	249.769	411.428	0.528678	0.870856	0.550998	1.39953	0.607078
May04	Columbia	Day 7	-0.4	0.215433	0.29675	258.52	356.1	0.547201	0.753745	0.512183	1.30095	0.725976
May04	Columbia	Day 7	-0.4	0.308248	0.391546	369.897	469.855	0.782949	0.994526	0.699793	1.77748	0.787258
May04	Columbia	Day 7	-0.4	0.245864	0.367968	295.037	441.561	0.624495	0.934637	0.613832	1.55913	0.668168
May04	Columbia	Day 7	-0.4	0.275823	0.461313	330.988	553.575	0.700591	1.17173	0.737136	1.87233	0.59791
May04	Columbia	Day 7	-0.4	0.241737	0.36859	290.085	442.308	0.614013	0.936219	0.610328	1.55023	0.655844
May04	Columbia	Day 7	-0.4	0.315188	0.226493	378.225	271.791	0.800576	0.575291	0.54168	1.37587	1.3916
May04	Columbia	Day 7	-0.4	0.254941	0.194942	305.929	233.93	0.64755	0.495152	0.449883	1.1427	1.30778
May04	Columbia	Day 7	-0.4	0.186532	0.326579	223.838	391.895	0.47379	0.829511	0.513111	1.3033	0.571168
May04	Columbia	Day 7	-0.4	0.347707	0.239398	417.248	287.277	0.883175	0.60807	0.587104	1.49124	1.45242
May04	Columbia	Day 7	-0.4	0.288822	0.305386	346.586	366.463	0.733607	0.77568	0.594207	1.50929	0.94576
May04	Columbia	Day 7	-0.4	0.365621	0.21131	438.745	253.572	0.928677	0.536727	0.576931	1.4654	1.73026
May04	Columbia	Day 7	-0.4	0.38343	0.155229	460.116	186.275	0.973912	0.394282	0.538659	1.36819	2.47009
May04	Columbia	Day 7	-0.4	0.281585	0.180261	337.902	216.313	0.715226	0.457863	0.461846	1.17309	1.5621
May04	Columbia	Day 7	-0.5	0.213853	0.27075	256.623	324.9	0.543185	0.687705	0.484602	1.23089	0.789852
May04	Columbia	Day 7	-0.5	0.310991	0.259323	373.189	311.188	0.789917	0.658681	0.570314	1.4486	1.19924
May04	Columbia	Day 7	-0.5	0.26985	0.348372	323.82	418.046	0.685419	0.884864	0.618222	1.57028	0.774604
May04	Columbia	Day 7	-0.5	0.13483	0.413652	161.796	496.382	0.342468	1.05068	0.548482	1.39314	0.325951
May04	Columbia	Day 7	-0.5	0.183828	0.363056	220.593	435.667	0.466922	0.922162	0.546883	1.38908	0.506334
May04	Columbia	Day 7	-0.5	0.201747	0.170878	242.096	205.054	0.512437	0.434031	0.372625	0.946468	1.18065
May04	Columbia	Day 7	-0.5	0.236326	0.449875	283.591	539.85	0.600268	1.14268	0.686201	1.74295	0.525314
May04	Columbia	Day 7	-0.5	0.181267	0.436849	217.52	524.219	0.460417	1.1096	0.618116	1.57001	0.414941
May04	Columbia	Day 7	-0.5	0.227516	0.386838	273.019	464.205	0.57789	0.982567	0.614353	1.56046	0.588143
May04	Columbia	Day 7	-0.5	0.0843492	0.38613	101.219	463.356	0.214247	0.98077	0.470479	1.19502	0.218448
May04	Columbia	Day 7	-0.5	0.285347	0.316595	342.417	379.914	0.724783	0.804151	0.601943	1.52893	0.901301
May04	Columbia	Day 7	-0.5	0.240327	0.325298	288.393	390.358	0.610432	0.826258	0.565626	1.43669	0.738791
May04	Columbia	Day 7	-0.5	0.192817	0.544829	231.38	653.795	0.489754	1.38387	0.737646	1.87362	0.353903
May04	Columbia	Day 7	-0.5	0.191341	0.426738	229.609	512.086	0.486006	1.08392	0.618079	1.56992	0.44838
May04	Columbia	Day 7	-0.5	0.174097	0.410919	208.917	493.103	0.442208	1.04373	0.585017	1.48594	0.423678
May04	Columbia	Day 7	-0.5	0.176132	0.434784	211.358	521.741	0.447374	1.10435	0.610916	1.55173	0.405101
May04	Columbia	Day 7	-0.5	0.184067	0.31864	220.88	382.368	0.467529	0.809346	0.502707	1.27687	0.577663
May04	Columbia	Day 7	-0.5	0.217038	0.195847	260.446	235.016	0.551277	0.497451	0.412885	1.04873	1.10821
May04	Columbia	Day 7	-0.5	0.0989758	0.230366	118.771	276.439	0.251399	0.585129	0.329342	0.836528	0.429646
May04	Columbia	Day 7	-0.5	0.0634067	0.346915	76.088	416.298	0.161053	0.881164	0.410322	1.04222	0.182773
May04	Columbia	Day 7	-0.5	0.0676142	0.325097	81.137	390.116	0.17174	0.825746	0.392711	0.997486	0.207982
May04	Columbia	Day 7	-0.5	0.209671	0.445288	251.605	534.345	0.532564	1.13103	0.654958	1.66359	0.470866
May04	Columbia	Day 7	-0.5	0.158025	0.372358	189.63	446.83	0.401384	0.94579	0.530383	1.34717	0.42439
May04	Columbia	Day 7	-0.5	0.116318	0.263355	139.581	316.026	0.295446	0.668922	0.379673	0.964368	0.441676
May04	Columbia	Day 7	-0.5	0.20316	0.380483	243.792	456.579	0.516026	0.966426	0.583642	1.48245	0.533954
May04	Columbia	Day 7	-0.5	0.0706133	0.5339	84.736	640.68	0.179358	1.35611	0.604513	1.53546	0.132259
May04	Columbia	Day 7	-0.5	0.0835517	0.260738	100.262	312.885	0.212221	0.662273	0.344289	0.874494	0.320444
May04	Columbia	Day 7	-0.5	0.143613	0.466831	172.336	560.197	0.364778	1.18575	0.610444	1.55053	0.307635
May04	Columbia	Day 7	-0.5	0.117164	0.272403	140.597	326.884	0.297597	0.691904	0.389568	0.989501	0.430113
May04	Columbia	Day 7	-0.5	0.0931033	0.531756	111.724	638.107	0.236482	1.35066	0.624859	1.58714	0.175087
May04	Columbia	Day 7	-0.5	0.173588	0.432443	208.306	518.931	0.440914	1.0984	0.606031	1.53932	0.401414
May04	Columbia	Day 7	-0.5	0.146522	0.514394	175.827	617.273	0.372167	1.30656	0.660917	1.67873	0.284845
May04	Columbia	Day 7	-0.5	0.0870675	0.391666	104.481	469.999	0.221151	0.994831	0.478733	1.21598	0.2223
May04	Columbia	Day 7	-0.5	0.0973217	0.439887	116.786	527.864	0.247197	1.11731	0.537208	1.36451	0.221243
May04	Columbia	Day 7	-0.5	0.234603	0.306476	281.524	367.771	0.595892	0.778449	0.541079	1.37434	0.765487
May04	Columbia	Day 7	-0.5	0.266403	0.271839	319.684	326.207	0.676664	0.690471	0.538242	1.36714	0.980003
May04	Columbia	Day 7	-0.5	0.149707	0.298228	179.648	357.874	0.380255	0.7575	0.447935	1.13775	0.501987
May04	Columbia	Day 7	-0.5	0.0451458	0.170627	54.175	204.753	0.11467	0.433394	0.215773	0.548064	0.264587
May04	Columbia	Day 7	-0.5	0.0534525	0.35458	64.143	425.496	0.135769	0.900633	0.408033	1.0364	0.150749

## Sheet: S4A
S4A Fig
Col blue MS
Col blue MS -0.4 MPa
water stress [Mpa]	light [μmol m-2 s-1]	light 100 intensity	hypocotyl length [cm]	stdev hypocotyl length	root length [cm]	stdev root length	hypocotyl length/root length ratio [AU]	stdev hypocotyl length/root length ratio	n
0	0	0	1.84948	0.285476	0.406763	0.156763	5.18016	2.08267	14
0	0.9	18	0.99822	0.144934	0.606213	0.206729	1.79199	0.504299	21
0	3	60	0.622993	0.172765	0.654627	0.205131	1.06675	0.511656	11
0	5.3	106	0.670052	0.116847	0.850697	0.227157	0.837319	0.233627	25
-0.4	0	0	1.26365	0.299398	0.49149	0.249007	3.16672	1.72979	10
-0.4	0.9	18	0.296545	0.0768164	0.943864	0.364949	0.352138	0.153532	20
-0.4	3	60	0.249472	0.0645396	1.05189	0.274448	0.250568	0.0809123	23
-0.4	5.3	106	0.237691	0.061988	1.27735	0.314943	0.194198	0.0587489	19
Ratio calculations
light [μmol m-2 s-1]	ratio hypocotyl length	ratio root length	ratio ratio
0	1.4636	0.827612	1.63581
0.9	3.36617	0.642268	5.08889
3	2.49724	0.622334	4.25733
5.3	2.81901	0.665984	4.31167

## Sheet: S4B
S4B Fig
Col red MS
Col red MS -0.4 MPa
water stress [Mpa]	light [μmol m-2 s-1]	light 100 intensity	hypocotyl length [cm]	stdev hypocotyl length	root length [cm]	stdev root length	hypocotyl length/root length ratio [AU]	stdev hypocotyl length/root length ratio	n
0	0	0	1.84948	0.285476	0.406763	0.156763	5.18016	2.08267	14
0	0.4	10	1.06348	0.137881	0.550203	0.213369	2.27243	1.00473	13
0	2.1	52.5	0.892266	0.169239	0.500622	0.155998	1.93741	0.655137	21
0	4.2	105	0.721201	0.129141	0.605155	0.18317	1.33542	0.552476	16
-0.4	0	0	1.26365	0.299398	0.49149	0.249007	3.16672	1.72979	10
-0.4	0.4	10	0.536917	0.130143	1.15746	0.232565	0.484994	0.173801	13
-0.4	2.1	52.5	0.448408	0.115002	1.24558	0.257393	0.368059	0.118039	13
-0.4	4.2	105	0.478956	0.108086	1.39899	0.286377	0.355015	0.109617	23
Ratio calculations
light [μmol m-2 s-1]	ratio root length	ratio ratio
0	0.827612	1.63581
0.4	0.475354	4.68548
2.1	0.40192	5.26385
4.2	0.432566	3.76159

## Sheet: S4C
S4C Fig
Col far-red MS
Col far-red MS -0.4 MPa
water stress [Mpa]	light [μmol m-2 s-1]	light 100 intensity	hypocotyl length [cm]	stdev hypocotyl length	root length [cm]	stdev root length	hypocotyl length/root length ratio [AU]	stdev hypocotyl length/root length ratio	n
0	0	0	1.84948	0.285476	0.406763	0.156763	5.18016	2.08267	14
0	0.35	23.3333	0.698621	0.174175	0.61976	0.230492	1.19168	0.270718	21
0	0.5	33.3333	0.750147	0.153087	0.759968	0.217084	1.02714	0.216024	15
0	0.9	60	0.885305	0.168965	0.66929	0.204923	1.4402	0.537983	22
0	1.4	93.3333	0.838982	0.154159	0.656688	0.228883	1.37935	0.354478	13
-0.4	0	0	1.26365	0.299398	0.49149	0.249007	3.16672	1.72979	10
-0.4	0.35	23.3333	0.293878	0.0545171	1.11836	0.290729	0.274602	0.0736224	10
-0.4	0.5	33.3333	0.374862	0.0938861	1.32482	0.427774	0.30996	0.12177	12
-0.4	0.9	60	0.330539	0.0917663	1.0392	0.318906	0.338018	0.103669	15
-0.4	1.4	93.3333	0.294277	0.066697	1.16459	0.452973	0.314458	0.230006	14
Ratio calculations
light [μmol m-2 s-1]	ratio hypocotyl length	ratio root length	ratio ratio
0	1.4636	0.827612	1.63581
0.35	2.37725	0.554168	4.33967
0.5	2.00113	0.573638	3.31377
0.9	2.67837	0.644044	4.26071
1.4	2.85099	0.563879	4.38644

## Sheet: S4DE
S4DE Fig
technical replicate	individual	line	water stress [Mpa]	condition	hypocotyl length [cm]	root length [cm]	hypocotyl length/root length ratio [AU]		row label	mean hypocotyl length [cm]	mean root length [cm]
1	1	Landsberg	0 MPa	light	0.366667	2.47708	0.148024		Landsberg	0.94646	1.35699
1	2	Landsberg	0 MPa	light	0.28125	2.86875	0.0980392		1	0.366369	3.38036
1	3	Landsberg	0 MPa	light	0.345833	3.37917	0.102343		light	0.366369	3.38036
1	4	Landsberg	0 MPa	light	0.447917	3.37917	0.132552		0 MPa	0.366369	3.38036
1	5	Landsberg	0 MPa	light	0.314583	3.54167	0.0888235		2	1.40135	0.392188
1	6	Landsberg	0 MPa	light	0.339583	2.95	0.115113		dark	1.40135	0.392188
1	7	Landsberg	0 MPa	light	0.40625	3.68125	0.110357		0 MPa	1.40135	0.392188
1	8	Landsberg	0 MPa	light	0.402083	3.6625	0.109784		3	0.89388	0.873307
1	9	Landsberg	0 MPa	light	0.40625	4.74583	0.0856014		dark	0.89388	0.873307
1	10	Landsberg	0 MPa	light	0.408333	3.375	0.120988		-0.4 MPa	0.89388	0.873307
1	11	Landsberg	0 MPa	light	0.385417	4.61458	0.0835214		4	1.06562	1.16406
1	12	Landsberg	0 MPa	light	0.41875	3.98125	0.105181		dark	1.06562	1.16406
1	13	Landsberg	0 MPa	light	0.335417	3.54167	0.0947059		-0.4 MPa	1.06562	1.16406
1	14	Landsberg	0 MPa	light	0.304167	3.16458	0.0961159		5	0.989294	1.03484
1	15	Landsberg	0 MPa	light	0.375	2.4375	0.153846		dark	0.989294	1.03484
1	16	Landsberg	0 MPa	light	0.4	3.35208	0.119329		-0.4 MPa	0.989294	1.03484
1	17	Landsberg	0 MPa	light	0.389583	2.83333	0.1375		total	0.94646	1.35699
1	18	Landsberg	0 MPa	light	0.341667	3.52917	0.0968123
1	19	Landsberg	0 MPa	light	0.325	3.47708	0.0934691
1	20	Landsberg	0 MPa	light	0.325	2.73958	0.118631		row label	stdev (sample) hypocotyl length [cm]	stdev (sample) root length [cm]
1	21	Landsberg	0 MPa	light	0.375	3.25625	0.115163		Landsberg	0.343693	1.05839
2	1	Landsberg	0 MPa	dark	1.45417	0.245833	5.91525		1	0.0434278	0.588517
2	2	Landsberg	0 MPa	dark	1.77708	0.327083	5.43312		2	0.177895	0.111133
2	3	Landsberg	0 MPa	dark	1.5375	0.420833	3.65347		3	0.126272	0.296252
2	4	Landsberg	0 MPa	dark	1.13542	0.370833	3.0618		4	0.0812669	0.235037
2	5	Landsberg	0 MPa	dark	1.39167	0.441667	3.15094		5	0.133827	0.29845
2	6	Landsberg	0 MPa	dark	1.38542	0.64375	2.1521		total	0.343693	1.05839
2	7	Landsberg	0 MPa	dark	1.42292	0.410417	3.46701
2	8	Landsberg	0 MPa	dark	1.6	0.270833	5.90769
2	9	Landsberg	0 MPa	dark	1.16458	0.3625	3.21264		row label	mean hypocotyl length/root length ratio
2	10	Landsberg	0 MPa	dark	1.05208	0.4	2.63021		Landsberg	1.38872
2	11	Landsberg	0 MPa	dark	1.24167	0.3875	3.2043		1	0.110757
2	12	Landsberg	0 MPa	dark	1.35625	0.416667	3.255		light	0.110757
2	13	Landsberg	0 MPa	dark	1.40625	0.3625	3.87931		0 MPa	0.110757
2	14	Landsberg	0 MPa	dark	1.39375	0.477083	2.9214		2	3.87686
2	15	Landsberg	0 MPa	dark	1.32292	0.45625	2.89954		dark	3.87686
2	16	Landsberg	0 MPa	dark	1.50417	0.35	4.29762		0 MPa	3.87686
2	17	Landsberg	0 MPa	dark	1.36458	0.2375	5.74561		3	1.20214
2	18	Landsberg	0 MPa	dark	1.35833	0.354167	3.83529		dark	1.20214
2	19	Landsberg	0 MPa	dark	1.71875	0.25625	6.70732		-0.4 MPa	1.20214
2	20	Landsberg	0 MPa	dark	1.43958	0.652083	2.20767		4	0.964844
3	1	Landsberg	-0.4 MPa	dark	0.860417	1.00625	0.855072		dark	0.964844
3	2	Landsberg	-0.4 MPa	dark	0.964583	1.00625	0.958592		-0.4 MPa	0.964844
3	3	Landsberg	-0.4 MPa	dark	0.8875	0.947917	0.936264		5	1.07031
3	4	Landsberg	-0.4 MPa	dark	0.704167	1.2	0.586806		dark	1.07031
3	5	Landsberg	-0.4 MPa	dark	1.12292	0.758333	1.48077		-0.4 MPa	1.07031
3	6	Landsberg	-0.4 MPa	dark	0.872917	0.741667	1.17697		total	1.38872
3	7	Landsberg	-0.4 MPa	dark	0.9375	0.895833	1.04651
3	8	Landsberg	-0.4 MPa	dark	1.04167	0.7125	1.46199
3	9	Landsberg	-0.4 MPa	dark	0.9	1.08542	0.829175		row label	stdev (sample) hypocotyl length/root length ratio
3	10	Landsberg	-0.4 MPa	dark	0.725	1.11875	0.648045		Landsberg	1.38394
3	11	Landsberg	-0.4 MPa	dark	0.81875	1.28125	0.639024		1	0.0197484
3	12	Landsberg	-0.4 MPa	dark	0.789583	0.804167	0.981865		2	1.34275
3	13	Landsberg	-0.4 MPa	dark	0.708333	0.3375	2.09877		3	0.609176
3	14	Landsberg	-0.4 MPa	dark	1.06042	1.23542	0.858347		4	0.266523
3	15	Landsberg	-0.4 MPa	dark	0.9	0.483333	1.86207		5	0.460329
3	16	Landsberg	-0.4 MPa	dark	1.00833	0.358333	2.81395		total	1.38394
4	1	Landsberg	-0.4 MPa	dark	1.0125	1.18958	0.851138
4	2	Landsberg	-0.4 MPa	dark	1	1.40417	0.712166
4	3	Landsberg	-0.4 MPa	dark	1.08958	1.13125	0.963168
4	4	Landsberg	-0.4 MPa	dark	1.17292	1.00208	1.17048
4	5	Landsberg	-0.4 MPa	dark	1.04583	1.15208	0.907776
4	6	Landsberg	-0.4 MPa	dark	1.05833	1.2125	0.872852
4	7	Landsberg	-0.4 MPa	dark	1.10417	1.32708	0.832025
4	8	Landsberg	-0.4 MPa	dark	1.075	1.12083	0.959108
4	9	Landsberg	-0.4 MPa	dark	1.00833	0.84375	1.19506
4	10	Landsberg	-0.4 MPa	dark	1.13542	1.30417	0.870607
4	11	Landsberg	-0.4 MPa	dark	0.977083	1.43333	0.681686
4	12	Landsberg	-0.4 MPa	dark	1.21042	1.28333	0.943182
4	13	Landsberg	-0.4 MPa	dark	0.908333	1.425	0.637427
4	14	Landsberg	-0.4 MPa	dark	1.08125	1.36667	0.791159
4	15	Landsberg	-0.4 MPa	dark	1.01667	0.75	1.35556
4	16	Landsberg	-0.4 MPa	dark	0.9375	1.3875	0.675676
4	17	Landsberg	-0.4 MPa	dark	1.14167	1.30208	0.8768
4	18	Landsberg	-0.4 MPa	dark	1.13542	1.08958	1.04207
4	19	Landsberg	-0.4 MPa	dark	1.17292	0.966667	1.21336
4	20	Landsberg	-0.4 MPa	dark	1.02917	0.589583	1.74558
5	1	Landsberg	-0.4 MPa	dark	0.860417	1.00625	0.855072
5	2	Landsberg	-0.4 MPa	dark	0.964583	1.00625	0.958592
5	3	Landsberg	-0.4 MPa	dark	0.8875	0.947917	0.936264
5	4	Landsberg	-0.4 MPa	dark	0.704167	1.2	0.586806
5	5	Landsberg	-0.4 MPa	dark	1.12292	0.758333	1.48077
5	6	Landsberg	-0.4 MPa	dark	0.872917	0.741667	1.17697
5	7	Landsberg	-0.4 MPa	dark	0.9375	0.895833	1.04651
5	8	Landsberg	-0.4 MPa	dark	1.04167	0.7125	1.46199
5	9	Landsberg	-0.4 MPa	dark	0.9	1.08542	0.829175
5	10	Landsberg	-0.4 MPa	dark	0.725	1.11875	0.648045
5	11	Landsberg	-0.4 MPa	dark	0.81875	1.28125	0.639024
5	12	Landsberg	-0.4 MPa	dark	0.789583	0.804167	0.981865
5	13	Landsberg	-0.4 MPa	dark	0.708333	0.3375	2.09877
5	14	Landsberg	-0.4 MPa	dark	1.06042	1.23542	0.858347
5	15	Landsberg	-0.4 MPa	dark	0.9	0.483333	1.86207
5	16	Landsberg	-0.4 MPa	dark	1.00833	0.358333	2.81395
5	17	Landsberg	-0.4 MPa	dark	1.0125	1.18958	0.851138
5	18	Landsberg	-0.4 MPa	dark	1	1.40417	0.712166
5	19	Landsberg	-0.4 MPa	dark	1.08958	1.13125	0.963168
5	20	Landsberg	-0.4 MPa	dark	1.17292	1.00208	1.17048
5	21	Landsberg	-0.4 MPa	dark	1.04583	1.15208	0.907776
5	22	Landsberg	-0.4 MPa	dark	1.05833	1.2125	0.872852
5	23	Landsberg	-0.4 MPa	dark	1.10417	1.32708	0.832025
5	24	Landsberg	-0.4 MPa	dark	1.075	1.12083	0.959108
5	25	Landsberg	-0.4 MPa	dark	1.00833	0.84375	1.19506
5	26	Landsberg	-0.4 MPa	dark	1.13542	1.30417	0.870607
5	27	Landsberg	-0.4 MPa	dark	0.977083	1.43333	0.681686
5	28	Landsberg	-0.4 MPa	dark	1.21042	1.28333	0.943182
5	29	Landsberg	-0.4 MPa	dark	0.908333	1.425	0.637427
5	30	Landsberg	-0.4 MPa	dark	1.08125	1.36667	0.791159
5	31	Landsberg	-0.4 MPa	dark	1.01667	0.75	1.35556
5	32	Landsberg	-0.4 MPa	dark	0.9375	1.3875	0.675676
5	33	Landsberg	-0.4 MPa	dark	1.14167	1.30208	0.8768
5	34	Landsberg	-0.4 MPa	dark	1.13542	1.08958	1.04207
5	35	Landsberg	-0.4 MPa	dark	1.17292	0.966667	1.21336
5	36	Landsberg	-0.4 MPa	dark	1.02917	0.589583	1.74558

## Sheet: S4FG
S4FG Fig
technical replicate	individual	line	water stress [Mpa]	condition	hypocotyl length [cm]	root length [cm]	hypocotyl length/root length ratio [AU]		row label	mean hypocotyl length [cm]	mean root length [cm]		condition	mean hypocotyl length [cm]	mean root length [cm]	mean hypocotyl length/root length ratio		condition	stdev (sample) hypocotyl length [cm]	stdev (sample) root length [cm]	stdev (sample) hypocotyl length/root length ratio
1	1	356	0 MPa	light	1.84167	0.716667	2.56977		356	1.41312	0.634521		light	1.81146	0.613281	3.4367		light	0.17278	0.297557	1.14805
1	2	356	0 MPa	light	1.95833	0.545833	3.58779		1	1.81146	0.613281		dark	1.70896	0.435	4.07735		dark	0.202456	0.104996	0.788454
1	3	356	0 MPa	light	1.77708	0.370833	4.79213		light	1.81146	0.613281
1	4	356	0 MPa	light	1.56042	0.295833	5.27465		0 MPa	1.81146	0.613281
1	5	356	0 MPa	light	1.70625	0.670833	2.54348		2	1.70896	0.435		condition	mean hypocotyl length [cm]	mean root length [cm]	mean hypocotyl length/root length ratio		condition	stdev (sample) hypocotyl length [cm]	stdev (sample) root length [cm]	stdev (sample) hypocotyl length/root length ratio
1	6	356	0 MPa	light	1.71875	0.514583	3.34008		dark	1.70896	0.435		dark	1.70896	0.435	4.07735		dark	0.202456	0.104996	0.788454
1	7	356	0 MPa	light	1.75417	0.402083	4.36269		0 MPa	1.70896	0.435		darkW	1.22887	0.688095	1.966		darkW	0.148053	0.203147	0.683999
1	8	356	0 MPa	light	1.75625	0.491667	3.57203		3	1.16553	0.705966
1	9	356	0 MPa	light	1.58125	0.53125	2.97647		dark	1.16553	0.705966
1	10	356	0 MPa	light	1.88333	0.410417	4.58883		-0.4 MPa	1.16553	0.705966
1	11	356	0 MPa	light	2.12083	0.447917	4.73488		4	1.29854	0.668437
1	12	356	0 MPa	light	1.85417	0.347917	5.32934		dark	1.29854	0.668437
1	13	356	0 MPa	light	2.24792	0.977083	2.30064		-0.4 MPa	1.29854	0.668437
1	14	356	0 MPa	light	1.9875	0.660417	3.00946		5	1.22887	0.688095
1	15	356	0 MPa	light	2.01458	0.5125	3.93089		dark	1.22887	0.688095
1	16	356	0 MPa	light	1.78333	0.535417	3.33074		-0.4 MPa	1.22887	0.688095
1	17	356	0 MPa	light	1.88542	1.35	1.3966		total	1.41312	0.634521
1	18	356	0 MPa	light	1.56042	0.377083	4.13812
1	19	356	0 MPa	light	1.76042	0.452083	3.89401
1	20	356	0 MPa	light	1.63542	0.735417	2.2238		row label	stdev (sample) hypocotyl length [cm]	stdev (sample) root length [cm]
1	21	356	0 MPa	light	1.67292	0.4375	3.82381		356	0.303173	0.229309
1	22	356	0 MPa	light	1.94167	1.25	1.55333		1	0.17278	0.297557
1	23	356	0 MPa	light	1.68542	0.447917	3.76279		2	0.202456	0.104996
1	24	356	0 MPa	light	1.7875	1.2375	1.44444		3	0.151784	0.198134
2	1	356	0 MPa	dark	1.37917	0.3625	3.8046		4	0.109918	0.211867
2	2	356	0 MPa	dark	1.8625	0.43125	4.31884		5	0.148053	0.203147
2	3	356	0 MPa	dark	1.75625	0.395833	4.43684		total	0.303173	0.229309
2	4	356	0 MPa	dark	1.78958	0.46875	3.81778
2	5	356	0 MPa	dark	1.52083	0.429167	3.54369
2	6	356	0 MPa	dark	1.6375	0.766667	2.13587		row label	mean hypocotyl length/root length ratio
2	7	356	0 MPa	dark	1.82083	0.402083	4.5285		356	2.57165
2	8	356	0 MPa	dark	1.14375	0.275	4.15909		1	3.4367
2	9	356	0 MPa	dark	1.70833	0.295833	5.77465		light	3.4367
2	10	356	0 MPa	dark	1.81875	0.510417	3.56327		0 MPa	3.4367
2	11	356	0 MPa	dark	1.8	0.472917	3.80617		2	4.07735
2	12	356	0 MPa	dark	1.825	0.45	4.05556		dark	4.07735
2	13	356	0 MPa	dark	1.68958	0.4625	3.65315		0 MPa	4.07735
2	14	356	0 MPa	dark	1.56042	0.454167	3.43578		3	1.81272
2	15	356	0 MPa	dark	2.08958	0.516667	4.04435		dark	1.81272
2	16	356	0 MPa	dark	1.81458	0.441667	4.10849		-0.4 MPa	1.81272
2	17	356	0 MPa	dark	1.88542	0.4	4.71354		4	2.13461
2	18	356	0 MPa	dark	1.70208	0.510417	3.33469		dark	2.13461
2	19	356	0 MPa	dark	1.58542	0.322917	4.90968		-0.4 MPa	2.13461
2	20	356	0 MPa	dark	1.78958	0.33125	5.40252		5	1.966
3	1	356	-0.4 MPa	dark	0.8875	0.95625	0.928105		dark	1.966
3	2	356	-0.4 MPa	dark	1.16042	0.51875	2.23695		-0.4 MPa	1.966
3	3	356	-0.4 MPa	dark	1.31042	1.00208	1.30769		total	2.57165
3	4	356	-0.4 MPa	dark	1.23542	0.485417	2.54506
3	5	356	-0.4 MPa	dark	1.1125	0.63125	1.76238
3	6	356	-0.4 MPa	dark	1.17917	0.554167	2.12782		row label	stdev (sample) hypocotyl length/root length ratio
3	7	356	-0.4 MPa	dark	1.08958	0.3875	2.81183		356	1.17254
3	8	356	-0.4 MPa	dark	1.3625	0.86875	1.56835		1	1.14805
3	9	356	-0.4 MPa	dark	1.25417	0.479167	2.61739		2	0.788454
3	10	356	-0.4 MPa	dark	1.3	0.672917	1.93189		3	0.670658
3	11	356	-0.4 MPa	dark	1.35	0.647917	2.0836		4	0.674777
3	12	356	-0.4 MPa	dark	1.34375	1.01667	1.32172		5	0.683999
3	13	356	-0.4 MPa	dark	0.910417	0.802083	1.13506		total	1.17254
3	14	356	-0.4 MPa	dark	1.02292	0.75	1.36389
3	15	356	-0.4 MPa	dark	0.977083	0.839583	1.16377
3	16	356	-0.4 MPa	dark	1.1	0.591667	1.85915
3	17	356	-0.4 MPa	dark	1.08542	0.670833	1.61801
3	18	356	-0.4 MPa	dark	1.20833	0.783333	1.54255
3	19	356	-0.4 MPa	dark	1.13958	0.777083	1.46649
3	20	356	-0.4 MPa	dark	1.3125	0.68125	1.92661
3	21	356	-0.4 MPa	dark	1.35625	0.370833	3.6573
3	22	356	-0.4 MPa	dark	0.94375	1.04375	0.904192
4	1	356	-0.4 MPa	dark	1.08333	0.94375	1.1479
4	2	356	-0.4 MPa	dark	1.27083	0.4375	2.90476
4	3	356	-0.4 MPa	dark	1.3625	0.910417	1.49657
4	4	356	-0.4 MPa	dark	1.30833	0.514583	2.54251
4	5	356	-0.4 MPa	dark	1.25208	0.504167	2.48347
4	6	356	-0.4 MPa	dark	1.27708	0.70625	1.80826
4	7	356	-0.4 MPa	dark	1.27083	0.91875	1.38322
4	8	356	-0.4 MPa	dark	1.15833	0.564583	2.05166
4	9	356	-0.4 MPa	dark	1.42917	0.9875	1.44726
4	10	356	-0.4 MPa	dark	1.25833	0.4125	3.05051
4	11	356	-0.4 MPa	dark	1.425	0.435417	3.27273
4	12	356	-0.4 MPa	dark	1.12708	0.45625	2.47032
4	13	356	-0.4 MPa	dark	1.41875	0.695833	2.03892
4	14	356	-0.4 MPa	dark	1.33958	0.75	1.78611
4	15	356	-0.4 MPa	dark	1.39375	0.595833	2.33916
4	16	356	-0.4 MPa	dark	1.2	0.34375	3.49091
4	17	356	-0.4 MPa	dark	1.26875	1.02083	1.24286
4	18	356	-0.4 MPa	dark	1.41667	0.804167	1.76166
4	19	356	-0.4 MPa	dark	1.4875	0.760417	1.95616
4	20	356	-0.4 MPa	dark	1.22292	0.60625	2.01718
5	1	356	-0.4 MPa	dark	0.8875	0.95625	0.928105
5	2	356	-0.4 MPa	dark	1.16042	0.51875	2.23695
5	3	356	-0.4 MPa	dark	1.31042	1.00208	1.30769
5	4	356	-0.4 MPa	dark	1.23542	0.485417	2.54506
5	5	356	-0.4 MPa	dark	1.1125	0.63125	1.76238
5	6	356	-0.4 MPa	dark	1.17917	0.554167	2.12782
5	7	356	-0.4 MPa	dark	1.08958	0.3875	2.81183
5	8	356	-0.4 MPa	dark	1.3625	0.86875	1.56835
5	9	356	-0.4 MPa	dark	1.25417	0.479167	2.61739
5	10	356	-0.4 MPa	dark	1.3	0.672917	1.93189
5	11	356	-0.4 MPa	dark	1.35	0.647917	2.0836
5	12	356	-0.4 MPa	dark	1.34375	1.01667	1.32172
5	13	356	-0.4 MPa	dark	0.910417	0.802083	1.13506
5	14	356	-0.4 MPa	dark	1.02292	0.75	1.36389
5	15	356	-0.4 MPa	dark	0.977083	0.839583	1.16377
5	16	356	-0.4 MPa	dark	1.1	0.591667	1.85915
5	17	356	-0.4 MPa	dark	1.08542	0.670833	1.61801
5	18	356	-0.4 MPa	dark	1.20833	0.783333	1.54255
5	19	356	-0.4 MPa	dark	1.13958	0.777083	1.46649
5	20	356	-0.4 MPa	dark	1.3125	0.68125	1.92661
5	21	356	-0.4 MPa	dark	1.35625	0.370833	3.6573
5	22	356	-0.4 MPa	dark	0.94375	1.04375	0.904192
5	23	356	-0.4 MPa	dark	1.08333	0.94375	1.1479
5	24	356	-0.4 MPa	dark	1.27083	0.4375	2.90476
5	25	356	-0.4 MPa	dark	1.3625	0.910417	1.49657
5	26	356	-0.4 MPa	dark	1.30833	0.514583	2.54251
5	27	356	-0.4 MPa	dark	1.25208	0.504167	2.48347
5	28	356	-0.4 MPa	dark	1.27708	0.70625	1.80826
5	29	356	-0.4 MPa	dark	1.27083	0.91875	1.38322
5	30	356	-0.4 MPa	dark	1.15833	0.564583	2.05166
5	31	356	-0.4 MPa	dark	1.42917	0.9875	1.44726
5	32	356	-0.4 MPa	dark	1.25833	0.4125	3.05051
5	33	356	-0.4 MPa	dark	1.425	0.435417	3.27273
5	34	356	-0.4 MPa	dark	1.12708	0.45625	2.47032
5	35	356	-0.4 MPa	dark	1.41875	0.695833	2.03892
5	36	356	-0.4 MPa	dark	1.33958	0.75	1.78611
5	37	356	-0.4 MPa	dark	1.39375	0.595833	2.33916
5	38	356	-0.4 MPa	dark	1.2	0.34375	3.49091
5	39	356	-0.4 MPa	dark	1.26875	1.02083	1.24286
5	40	356	-0.4 MPa	dark	1.41667	0.804167	1.76166
5	41	356	-0.4 MPa	dark	1.4875	0.760417	1.95616
5	42	356	-0.4 MPa	dark	1.22292	0.60625	2.01718

[truncated: 35 more sheets: S5A , S5B, S5C, S6A, S6B, S6C, S7ABC, S7DEF, S7GHI, S7JKL, S7MNO, S8AB, S9AB, S10A, S10B, S10C, S10D, S10E, S10F, S10G …]
